# Supplementary material for: ﻿Multilocus phylogeny and morphology reveal two new species of Lepiota (Agaricales, Verrucosporaceae) from southwestern China
Source: MycoKeys. 2025 Oct 14;123:189–204. doi: 10.3897/mycokeys.123.163999 (PMC12541468; doi:10.3897/mycokeys.123.163999)
Supplement: XML Treatment for Lepiota brunneophora [file mycokeys.123.163999-treatment1.xml]

<!DOCTYPE tp:taxon-treatment
  PUBLIC "-//TaxonX//DTD Taxonomic Treatment Publishing DTD v0 20100105//EN" "tax-treatment-NSO.dtd">
<tp:taxon-treatment xmlns:tp="http://www.plazi.org/taxpub"><tp:treatment-meta><kwd-group><label>Taxon classification</label><kwd>
                <named-content content-type="kingdom">Fungi</named-content>
              </kwd><kwd>
                <named-content content-type="order">Agaricales</named-content>
              </kwd><kwd>
                <named-content content-type="family">Verrucosporaceae</named-content>
              </kwd></kwd-group><mixed-citation publication-type="journal"><person-group><name><surname>Li</surname><given-names>Xing</given-names></name><name><surname>Chen</surname><given-names>Bin</given-names></name><name><surname>Chen</surname><given-names>Yanliu</given-names></name><name><surname>An</surname><given-names>Mengya</given-names></name><name><surname>Liang</surname><given-names>Junfeng</given-names></name></person-group><article-title>﻿Multilocus phylogeny and morphology reveal two new species of <italic><tp:taxon-name><tp:taxon-name-part taxon-name-part-type="genus" reg="Lepiota">Lepiota</tp:taxon-name-part></tp:taxon-name></italic> (<tp:taxon-name><tp:taxon-name-part taxon-name-part-type="order">Agaricales</tp:taxon-name-part></tp:taxon-name>, <tp:taxon-name><tp:taxon-name-part taxon-name-part-type="family">Verrucosporaceae</tp:taxon-name-part></tp:taxon-name>) from southwestern China</article-title><source>MycoKeys</source><day>14</day><month>10</month><year>2025</year><volume>123</volume><fpage>189</fpage><lpage>204</lpage><pub-id pub-id-type="doi">10.3897/mycokeys.123.163999</pub-id></mixed-citation></tp:treatment-meta><tp:nomenclature><label>﻿</label><tp:taxon-name><object-id xmlns:xlink="http://www.w3.org/1999/xlink" content-type="arpha" xlink:type="simple">A17A7C8F-1259-52B7-B477-D0825F6F206A</object-id>
              <tp:taxon-name-part taxon-name-part-type="genus" reg="Lepiota">Lepiota</tp:taxon-name-part>
              <tp:taxon-name-part taxon-name-part-type="species" reg="brunneophora">brunneophora</tp:taxon-name-part>
              <object-id xmlns:xlink="http://www.w3.org/1999/xlink" content-type="mycobank" xlink:type="simple">859649</object-id>
            </tp:taxon-name><tp:taxon-authority>J. F. Liang &amp; X. Li, sp. nov .</tp:taxon-authority><xref ref-type="fig" rid="F2">Fig. 2</xref></tp:nomenclature><tp:treatment-sec sec-type="Holotype" id="SECID0EPSAE"><title>Holotype.</title><p>China • Yunnan: Lijiang City, Jinshan Town, Tuanshan Reservoir, ca. 2500 m a.s.l., 18 July 2008, <italic>Liang 931</italic> (RITF548).</p></tp:treatment-sec><tp:treatment-sec sec-type="etymology" id="SECID0EXSAE"><title>Etymology.</title><p>‘brunneophora’ refers to the brown color of the stipe.</p></tp:treatment-sec><tp:treatment-sec sec-type="diagnosis" id="SECID0EGTAE"><title>Diagnosis.</title><p><italic><tp:taxon-name><tp:taxon-name-part taxon-name-part-type="genus" reg="Lepiota">Lepiota</tp:taxon-name-part> <tp:taxon-name-part taxon-name-part-type="species" reg="brunneophora">brunneophora</tp:taxon-name-part></tp:taxon-name></italic> is characterized by reddish-brown to purplish-brown stipe covering whitish floccose squamules, penguin-shaped basidiospores with papilliform apex when shrinking, broadly clavate cheilocystidia, and a pileus covering with a layer of short elements.</p></tp:treatment-sec><tp:treatment-sec sec-type="description" id="SECID0EXTAE"><title>Description.</title><p><bold><italic>Basidiomata</italic></bold> small to medium (Fig. <xref ref-type="fig" rid="F2">2A</xref>). <bold><italic>Pileus</italic></bold> 2.3–6.0 cm in diam, plano-convex or applanate with blunt umbo in the center, surface dry, white to cream, with yellowish-brown (6D5–6D6) to brown squamules, tearing from the center to the periphery into rings, accompanied by growth, margin upturned and striate, fragile and easily breaking off. <bold><italic>Context</italic></bold> whitish, thin. <bold><italic>Lamellae</italic></bold> L = 40–60, l = 1–2, free, whitish, moderately crowded, length unequal. <bold><italic>Stipe</italic></bold> 2.5–8.0 × 0.4–0.6 cm, cylindrical, hollow, thickening towards the base, reddish-brown to purplish-brown (6D6–6D7), covered with whitish and floccose squamules, yellowish-brown (6D5–6D6) squamules at the base. <bold><italic>Annulus</italic></bold> whitish, membranous, evanescent. Odor not distinct. Taste not recorded. Spore print white.</p><fig id="F2" position="float" orientation="portrait"><object-id xmlns:xlink="http://www.w3.org/1999/xlink" content-type="doi" xlink:type="simple">10.3897/mycokeys.123.163999.figure2</object-id><object-id xmlns:xlink="http://www.w3.org/1999/xlink" content-type="arpha" xlink:type="simple">E215475E-C81D-5F0A-811E-89675D85935B</object-id><label>Figure 2.</label><caption><p><italic><tp:taxon-name><tp:taxon-name-part taxon-name-part-type="genus" reg="Lepiota">Lepiota</tp:taxon-name-part> <tp:taxon-name-part taxon-name-part-type="species" reg="brunneophora">brunneophora</tp:taxon-name-part></tp:taxon-name></italic> (holotype, RITF548) A. Basidiomata; B. Cheilocystidia; C. Basidiospores; D. Pileus covering. Both the photo and the line drawing are by Junfeng Liang.</p></caption><graphic xmlns:xlink="http://www.w3.org/1999/xlink" xlink:href="mycokeys-123-189-g002.jpg" position="float" orientation="portrait" xlink:type="simple" id="oo_1437186.jpg"><uri content-type="original_file" xlink:type="simple">https://binary.pensoft.net/fig/1437186</uri></graphic></fig><p><bold><italic>Basidiospores</italic></bold> (Fig. <xref ref-type="fig" rid="F2">2C</xref>) [40/2/2] 12.5–14.0(14.5) × 4.0–4.5(5.0) µm [Q = (2.50)2.77–3.5(3.63), Q = 3.08 ± 0.28], penguin-shaped in side view, with suprahilar depression, adaxial side convex, abaxial side nearly straight, apex contracted and narrowed, papilliform, fusiform in front view; colorless, hyaline, smooth, dextrinoid, slightly thick-walled, congophilous, not metachromatic in cresyl blue. <bold><italic>Basidia</italic></bold> 20–27 × 8–12 µm, clavate, 4-spored. Lamella edge sterile. <bold><italic>Cheilocystidia</italic></bold> (Fig. <xref ref-type="fig" rid="F2">2B</xref>) 9–23 × 10–24 µm, mostly clavate to sub-spherical, apex obtuse; colorless, hyaline, thin-walled. <bold><italic>Pleurocystidia</italic></bold> absent. <bold><italic>Pileus covering</italic></bold> (Fig. <xref ref-type="fig" rid="F2">2D</xref>) a trichoderm consisting of elongate, subcylindrical, apically attenuate, terminal elements 120–450 × 8–10 µm, without or rarely with septa at the base, base mixed with a layer of short and clavate elements (35–90 × 7–11 µm), with yellow-brownish intracellular pigment. <bold><italic>Clamp connections</italic></bold> present in all tissues.</p></tp:treatment-sec><tp:treatment-sec sec-type="distribution" id="SECID0EPWAE"><title>Distribution.</title><p>Known only from Yunnan Province, China.</p></tp:treatment-sec><tp:treatment-sec sec-type="habitat" id="SECID0EUWAE"><title>Habitat.</title><p>Solitary or in small groups, saprotrophic and terrestrial on grasslands under the mixed conifer and broadleaf forest in summer.</p></tp:treatment-sec><tp:treatment-sec sec-type="material" id="SECID0EZWAE"><title>Additional specimens examined.</title><p>China • Yunnan: Jinghong City, Dadugang Town, 7 September 2007, alt. 1050 m, <italic>Liang 808</italic> (RITF541, paratype).</p></tp:treatment-sec><tp:treatment-sec sec-type="notes" id="SECID0EBXAE"><title>Notes.</title><p><italic><tp:taxon-name><tp:taxon-name-part taxon-name-part-type="genus" reg="Lepiota">Lepiota</tp:taxon-name-part> <tp:taxon-name-part taxon-name-part-type="species" reg="brunneophora">brunneophora</tp:taxon-name-part></tp:taxon-name></italic> is characterized by its pileus with yellowish-brown to brown squamules and striate margin, reddish-brown to purplish-brown stipe covering with whitish and floccose squamules, penguin-shaped basidiospores with a distinctly narrowed apex, clavate to sub-spherical cheilocystidia, and a trichodermal pileus covering intermixed with clavate and short elements.</p><p><italic><tp:taxon-name><tp:taxon-name-part taxon-name-part-type="genus" reg="Lepiota">Lepiota</tp:taxon-name-part> <tp:taxon-name-part taxon-name-part-type="species" reg="brunneophora">brunneophora</tp:taxon-name-part></tp:taxon-name></italic> is similar to <italic><tp:taxon-name><tp:taxon-name-part taxon-name-part-type="genus" reg="Lepiota">L.</tp:taxon-name-part> <tp:taxon-name-part taxon-name-part-type="species" reg="attenuata">attenuata</tp:taxon-name-part></tp:taxon-name></italic> Jun F. Liang &amp; Zhu L. Yang in its small basidiomata, the absence of an annulus, a pileus with yellowish-brown squamules and a striate margin, and penguin-shaped basidiospores with a distinctly narrowed apex, but the difference between the two lies in that the latter has whitish stipe covering with fine grayish orange squamules, longer basidiospores, and a pileus covering with inflated elements (<xref ref-type="bibr" rid="B35">Liang et al. 2011</xref>).</p><p><italic><tp:taxon-name><tp:taxon-name-part taxon-name-part-type="genus" reg="Lepiota">Lepiota</tp:taxon-name-part> <tp:taxon-name-part taxon-name-part-type="species" reg="metulispora">metulispora</tp:taxon-name-part></tp:taxon-name></italic> (Berk. &amp; Broome) Sacc. and <italic><tp:taxon-name><tp:taxon-name-part taxon-name-part-type="genus" reg="Lepiota">L.</tp:taxon-name-part> <tp:taxon-name-part taxon-name-part-type="species" reg="pakistanensis">pakistanensis</tp:taxon-name-part></tp:taxon-name></italic> A. Rehman, Afshan, Usman &amp; Khalid have a pileus with pale brown to brown squamules and striations. Both species have some features that serve as diagnostic characteristics separating them from <italic><tp:taxon-name><tp:taxon-name-part taxon-name-part-type="genus" reg="Lepiota">L.</tp:taxon-name-part> <tp:taxon-name-part taxon-name-part-type="species" reg="brunneophora">brunneophora</tp:taxon-name-part></tp:taxon-name></italic>, such as <italic><tp:taxon-name><tp:taxon-name-part taxon-name-part-type="genus" reg="Lepiota">L.</tp:taxon-name-part> <tp:taxon-name-part taxon-name-part-type="species" reg="metulispora">metulispora</tp:taxon-name-part></tp:taxon-name></italic> having a whitish annulus, stipe covering with tomentose squamules at the lower part, penguin-shaped basidiospores without a distinctly narrowed apex (<xref ref-type="bibr" rid="B35">Liang et al. 2011</xref>), while <italic><tp:taxon-name><tp:taxon-name-part taxon-name-part-type="genus" reg="Lepiota">L.</tp:taxon-name-part> <tp:taxon-name-part taxon-name-part-type="species" reg="pakistanensis">pakistanensis</tp:taxon-name-part></tp:taxon-name></italic> possesses a whitish annulus, stipe covering with creamy white squamules at the basal part, and penguin-shaped basidiospores without a distinctly narrowed apex (<xref ref-type="bibr" rid="B45">Rehman et al. 2024</xref>).</p><p>Besides, <italic><tp:taxon-name><tp:taxon-name-part taxon-name-part-type="genus" reg="Lepiota">L.</tp:taxon-name-part> <tp:taxon-name-part taxon-name-part-type="species" reg="cortinarius">cortinarius</tp:taxon-name-part></tp:taxon-name></italic> J.E. Lange could be distinguished from <italic><tp:taxon-name><tp:taxon-name-part taxon-name-part-type="genus" reg="Lepiota">L.</tp:taxon-name-part> <tp:taxon-name-part taxon-name-part-type="species" reg="brunneophora">brunneophora</tp:taxon-name-part></tp:taxon-name></italic> by larger basidiomata, a pileus without striation on the margin, whitish stipe with pale yellow to dark brown squamules, and basidiospores without a narrowed apex (<xref ref-type="bibr" rid="B25">Lange 1915</xref>; <xref ref-type="bibr" rid="B29">Liang 2007</xref>).</p><p><italic><tp:taxon-name><tp:taxon-name-part taxon-name-part-type="genus" reg="Lepiota">Lepiota</tp:taxon-name-part> <tp:taxon-name-part taxon-name-part-type="species" reg="clypeolarioides">clypeolarioides</tp:taxon-name-part></tp:taxon-name></italic> Rea was typically different from <italic><tp:taxon-name><tp:taxon-name-part taxon-name-part-type="genus" reg="Lepiota">L.</tp:taxon-name-part> <tp:taxon-name-part taxon-name-part-type="species" reg="brunneophora">brunneophora</tp:taxon-name-part></tp:taxon-name></italic> in its whitish to pale ochre pileus without striation, a stipe with whitish upper part and dirty white part, and smaller (6–8 × 4–5 μm) and ellipsoid basidiospores (<xref ref-type="bibr" rid="B44">Rea 1922</xref>; <xref ref-type="bibr" rid="B15">Hausknecht and Pidlich-Aigener 2005</xref>).</p><p><italic><tp:taxon-name><tp:taxon-name-part taxon-name-part-type="genus" reg="Lepiota">Lepiota</tp:taxon-name-part> <tp:taxon-name-part taxon-name-part-type="species" reg="ampliocystidiata">ampliocystidiata</tp:taxon-name-part></tp:taxon-name></italic> Jun F. Liang shares some identical features with <italic><tp:taxon-name><tp:taxon-name-part taxon-name-part-type="genus" reg="Lepiota">L.</tp:taxon-name-part> <tp:taxon-name-part taxon-name-part-type="species" reg="brunneophora">brunneophora</tp:taxon-name-part></tp:taxon-name></italic>, such as small basidiomata, pileus with striation, penguin-shaped basidiospores with a distinctly narrowed apex, but is differentiated by its dark brown to black brownish squamules on the pileus, whitish annulus, longer [(13.0) 15.0–20.0 (21.5) × (4.0) 4.5–5.5 (6.0) μm] basidiospores (<xref ref-type="bibr" rid="B30">Liang 2012</xref>).</p><p>Phylogenetic analysis indicated that <italic><tp:taxon-name><tp:taxon-name-part taxon-name-part-type="genus" reg="Lepiota">L.</tp:taxon-name-part> <tp:taxon-name-part taxon-name-part-type="species" reg="brunneophora">brunneophora</tp:taxon-name-part></tp:taxon-name></italic> is sister (BS = 100% &amp; PP = 1.00) to <italic><tp:taxon-name><tp:taxon-name-part taxon-name-part-type="genus" reg="Lepiota">L.</tp:taxon-name-part> <tp:taxon-name-part taxon-name-part-type="species" reg="thrombophora">thrombophora</tp:taxon-name-part></tp:taxon-name></italic>. Unlike the former, the latter exhibits reddish-brown to dark brown squamules on the pileus, stipe displaying cream and smooth above the annulus and pale brown below, whitish annulus, penguin-shaped basidiospores without a distinctly narrowed apex (<xref ref-type="bibr" rid="B47">Saccardo 1887</xref>; <xref ref-type="bibr" rid="B70">Zhou 2010</xref>; <xref ref-type="bibr" rid="B35">Liang et al. 2011</xref>).</p></tp:treatment-sec><ref-list><ref id="B35"><mixed-citation xmlns:xlink="http://www.w3.org/1999/xlink" xlink:type="simple"><person-group><name name-style="western"><surname>Liang</surname><given-names>JF</given-names></name><name name-style="western"><surname>Yang</surname><given-names>ZL</given-names></name><name name-style="western"><surname>Xu</surname><given-names>DP</given-names></name></person-group> (<year>2011</year>) <article-title>A new species of <italic><tp:taxon-name><tp:taxon-name-part taxon-name-part-type="genus">Lepiota</tp:taxon-name-part></tp:taxon-name></italic> from China.</article-title><source>Mycologia</source><volume>103</volume>(<issue>4</issue>): <fpage>820</fpage>–<lpage>830</lpage>. <ext-link xlink:href="10.3852/10-216" ext-link-type="doi" xlink:type="simple">https://doi.org/10.3852/10-216</ext-link></mixed-citation></ref><ref id="B45"><mixed-citation xmlns:xlink="http://www.w3.org/1999/xlink" xlink:type="simple"><person-group><name name-style="western"><surname>Rehman</surname><given-names>A</given-names></name><name name-style="western"><surname>Usman</surname><given-names>M</given-names></name><name name-style="western"><surname>Afshan</surname><given-names>NUS</given-names></name><name name-style="western"><surname>Khalid</surname><given-names>AN</given-names></name></person-group> (<year>2024</year>) Taxonomy and phylogeny reveal two novel species of genus <italic><tp:taxon-name><tp:taxon-name-part taxon-name-part-type="genus">Lepiota</tp:taxon-name-part></tp:taxon-name></italic> (<tp:taxon-name><tp:taxon-name-part taxon-name-part-type="family">Agaricaceae</tp:taxon-name-part></tp:taxon-name>, <tp:taxon-name><tp:taxon-name-part taxon-name-part-type="order">Agaricales</tp:taxon-name-part></tp:taxon-name>) from Punjab, Pakistan. Plant Systematics and Evolution 310: 8. [1–12] <ext-link xlink:href="10.1007/s00606-024-01891-5" ext-link-type="doi" xlink:type="simple">https://doi.org/10.1007/s00606-024-01891-5</ext-link></mixed-citation></ref><ref id="B25"><mixed-citation xmlns:xlink="http://www.w3.org/1999/xlink" xlink:type="simple"><person-group><name name-style="western"><surname>Lange</surname><given-names>JE</given-names></name></person-group> (<year>1915</year>) Studies in the Agarics of Denmark. Part II. <italic><tp:taxon-name><tp:taxon-name-part taxon-name-part-type="genus">Amanita</tp:taxon-name-part></tp:taxon-name></italic>. <italic><tp:taxon-name><tp:taxon-name-part taxon-name-part-type="genus">Lepiota</tp:taxon-name-part></tp:taxon-name></italic>. <italic><tp:taxon-name><tp:taxon-name-part taxon-name-part-type="genus">Coprinus</tp:taxon-name-part></tp:taxon-name></italic>. Dansk Botanisk Arkiv 2(3): 1–60.</mixed-citation></ref><ref id="B29"><mixed-citation xmlns:xlink="http://www.w3.org/1999/xlink" xlink:type="simple"><person-group><name name-style="western"><surname>Liang</surname><given-names>JF</given-names></name></person-group> (<year>2007</year>) Study on taxonomy of <italic><tp:taxon-name><tp:taxon-name-part taxon-name-part-type="genus">Lepiota</tp:taxon-name-part></tp:taxon-name></italic> from China and molecular phylogeny of the genus with notes on population genetics of <italic><tp:taxon-name><tp:taxon-name-part taxon-name-part-type="genus">L.</tp:taxon-name-part> <tp:taxon-name-part taxon-name-part-type="species">cristata</tp:taxon-name-part></tp:taxon-name></italic>. PhD Thesis, Kunming Institute of Botany, the Chinese Academy of Sciences, China.</mixed-citation></ref><ref id="B44"><mixed-citation xmlns:xlink="http://www.w3.org/1999/xlink" xlink:type="simple"><person-group><name name-style="western"><surname>Rea</surname><given-names>C</given-names></name></person-group> (<year>1922</year>) <source>British Basidiomycetae: a handbook to the larger British <tp:taxon-name><tp:taxon-name-part taxon-name-part-type="kingdom">Fungi</tp:taxon-name-part></tp:taxon-name>.</source><publisher-name>Cambridge</publisher-name>, <publisher-loc>Univesity press</publisher-loc>, <size units="page">799 pp</size>. <ext-link xlink:href="10.5962/bhl.title.46431" ext-link-type="doi" xlink:type="simple">https://doi.org/10.5962/bhl.title.46431</ext-link></mixed-citation></ref><ref id="B15"><mixed-citation xmlns:xlink="http://www.w3.org/1999/xlink" xlink:type="simple"><person-group><name name-style="western"><surname>Hausknecht</surname><given-names>A</given-names></name><name name-style="western"><surname>Pidlich-Aigener</surname><given-names>H</given-names></name></person-group> (<year>2005</year>) <tp:taxon-name><tp:taxon-name-part taxon-name-part-type="family">Lepiotaceae</tp:taxon-name-part></tp:taxon-name> (Schirmlinge) in Österreich 2. Die Gattung <italic><tp:taxon-name><tp:taxon-name-part taxon-name-part-type="genus">Lepiota</tp:taxon-name-part></tp:taxon-name></italic>. Österreichische Zeitschrift für Pilzkunde 14: 41–78.</mixed-citation></ref><ref id="B30"><mixed-citation xmlns:xlink="http://www.w3.org/1999/xlink" xlink:type="simple"><person-group><name name-style="western"><surname>Liang</surname><given-names>JF</given-names></name></person-group> (<year>2012</year>) <article-title><italic><tp:taxon-name><tp:taxon-name-part taxon-name-part-type="genus">Lepiota</tp:taxon-name-part> <tp:taxon-name-part taxon-name-part-type="species">amplicystidiata</tp:taxon-name-part></tp:taxon-name></italic>, a new species from Tibet.</article-title><source>Sydowia</source><volume>64</volume>(<issue>2</issue>): <fpage>245</fpage>–<lpage>254</lpage>.</mixed-citation></ref><ref id="B47"><mixed-citation xmlns:xlink="http://www.w3.org/1999/xlink" xlink:type="simple"><person-group><name name-style="western"><surname>Saccardo</surname><given-names>PA</given-names></name></person-group> (<year>1887</year>) <source>Sylloge fungorum omnium hucusque cognitorum 5.</source><publisher-name>Sumptibus auctoris</publisher-name>, <publisher-loc>Patavii</publisher-loc>, <size units="page">1146 pp</size>.</mixed-citation></ref><ref id="B70"><mixed-citation xmlns:xlink="http://www.w3.org/1999/xlink" xlink:type="simple"><person-group><name name-style="western"><surname>Zhou</surname><given-names>LL</given-names></name></person-group> (<year>2010</year>) Taxonomy and molecular phylogeny of <italic><tp:taxon-name><tp:taxon-name-part taxon-name-part-type="genus">Lepiota</tp:taxon-name-part></tp:taxon-name></italic> and <italic><tp:taxon-name><tp:taxon-name-part taxon-name-part-type="genus">Leucoagaricus</tp:taxon-name-part></tp:taxon-name></italic> from China. Master thesis, Jiangxi Agricultural University.</mixed-citation></ref></ref-list></tp:taxon-treatment>
