# Supplementary material for: ﻿Multilocus phylogeny and morphology reveal two new species of Lepiota (Agaricales, Verrucosporaceae) from southwestern China
Source: MycoKeys. 2025 Oct 14;123:189–204. doi: 10.3897/mycokeys.123.163999 (PMC12541468; doi:10.3897/mycokeys.123.163999)
Supplement: XML Treatment for Lepiota ochraceosquamea [file mycokeys.123.163999-treatment2.xml]

<!DOCTYPE tp:taxon-treatment
  PUBLIC "-//TaxonX//DTD Taxonomic Treatment Publishing DTD v0 20100105//EN" "tax-treatment-NSO.dtd">
<tp:taxon-treatment xmlns:tp="http://www.plazi.org/taxpub"><tp:treatment-meta><kwd-group><label>Taxon classification</label><kwd>
                <named-content content-type="kingdom">Fungi</named-content>
              </kwd><kwd>
                <named-content content-type="order">Agaricales</named-content>
              </kwd><kwd>
                <named-content content-type="family">Verrucosporaceae</named-content>
              </kwd></kwd-group><mixed-citation publication-type="journal"><person-group><name><surname>Li</surname><given-names>Xing</given-names></name><name><surname>Chen</surname><given-names>Bin</given-names></name><name><surname>Chen</surname><given-names>Yanliu</given-names></name><name><surname>An</surname><given-names>Mengya</given-names></name><name><surname>Liang</surname><given-names>Junfeng</given-names></name></person-group><article-title>﻿Multilocus phylogeny and morphology reveal two new species of <italic><tp:taxon-name><tp:taxon-name-part taxon-name-part-type="genus" reg="Lepiota">Lepiota</tp:taxon-name-part></tp:taxon-name></italic> (<tp:taxon-name><tp:taxon-name-part taxon-name-part-type="order">Agaricales</tp:taxon-name-part></tp:taxon-name>, <tp:taxon-name><tp:taxon-name-part taxon-name-part-type="family">Verrucosporaceae</tp:taxon-name-part></tp:taxon-name>) from southwestern China</article-title><source>MycoKeys</source><day>14</day><month>10</month><year>2025</year><volume>123</volume><fpage>189</fpage><lpage>204</lpage><pub-id pub-id-type="doi">10.3897/mycokeys.123.163999</pub-id></mixed-citation></tp:treatment-meta><tp:nomenclature><label>﻿</label><tp:taxon-name><object-id xmlns:xlink="http://www.w3.org/1999/xlink" content-type="arpha" xlink:type="simple">C4CD7860-43A7-56EC-97BD-0572A1EA9ECE</object-id>
              <tp:taxon-name-part taxon-name-part-type="genus" reg="Lepiota">Lepiota</tp:taxon-name-part>
              <tp:taxon-name-part taxon-name-part-type="species" reg="ochraceosquamea">ochraceosquamea</tp:taxon-name-part>
              <object-id xmlns:xlink="http://www.w3.org/1999/xlink" content-type="mycobank" xlink:type="simple">859650</object-id>
            </tp:taxon-name><tp:taxon-authority>J. F. Liang &amp; Zhu L. Yang, sp. nov .</tp:taxon-authority><xref ref-type="fig" rid="F3">Fig. 3</xref></tp:nomenclature><tp:treatment-sec sec-type="Holotype" id="SECID0E36AE"><title>Holotype.</title><p>China • Xizang: near Yikang County, 23 July 2004, alt. 3500 m, <italic>Yang 4173</italic> (HKAS45559).</p></tp:treatment-sec><tp:treatment-sec sec-type="etymology" id="SECID0EFAAG"><title>Etymology.</title><p>‘&gt;ochraceosquamea’ refers to the color of squamules on the pileus surface.</p></tp:treatment-sec><tp:treatment-sec sec-type="diagnosis" id="SECID0EUAAG"><title>Diagnosis.</title><p><italic><tp:taxon-name><tp:taxon-name-part taxon-name-part-type="genus" reg="Lepiota">Lepiota</tp:taxon-name-part> <tp:taxon-name-part taxon-name-part-type="species" reg="ochraceosquamea">ochraceosquamea</tp:taxon-name-part></tp:taxon-name></italic> is characterized by whitish pileus covering with dark yellowish-brown to light ochre squamules, smooth stipe possessing fine and brown squamules at the base, broadly fusiform or oblong basidiospores (8.5–11.0 × 5.0–6.5 μm), diverse cheilocystidia (clavate, fusiform, or falcate), pileus covering a trichoderm consisting of long, erect elements, without basal short elements.</p></tp:treatment-sec><tp:treatment-sec sec-type="description" id="SECID0EFBAG"><title>Description.</title><p><bold><italic>Basidiomata</italic></bold> small. <bold><italic>Pileus</italic></bold> 1–3 cm in diam, initially campanulate, extended gradually, accompanied by development, plano-convex, surface covering with dark yellowish-brown to light ochre (6D7–6D8) squamules on a whitish surface, with blunt and brown (6D8) umbonate center. Context whitish, thin. <bold><italic>Lamellae</italic></bold> L = 40–60, l = 1–2, free, whitish, then turning dirty white, moderately crowded, ventricose, length unequal. <bold><italic>Stipe</italic></bold> 1.5–3.5 × 0.2–0.4 cm, tapering upwards, nearly brown, glabrous, with fine and brown (6D6–6D7) squamules at the base. <bold><italic>Annulus</italic></bold> whitish, margin nearly brown, and evanescent (Fig. <xref ref-type="fig" rid="F3">3A</xref>). Smell not distinct; taste not recorded.</p><fig id="F3" position="float" orientation="portrait"><object-id xmlns:xlink="http://www.w3.org/1999/xlink" content-type="doi" xlink:type="simple">10.3897/mycokeys.123.163999.figure3</object-id><object-id xmlns:xlink="http://www.w3.org/1999/xlink" content-type="arpha" xlink:type="simple">BF87DECE-D984-52B6-A9A1-495085C34440</object-id><label>Figure 3.</label><caption><p><italic><tp:taxon-name><tp:taxon-name-part taxon-name-part-type="genus" reg="Lepiota">Lepiota</tp:taxon-name-part> <tp:taxon-name-part taxon-name-part-type="species" reg="ochraceosquamea">ochraceosquamea</tp:taxon-name-part></tp:taxon-name></italic> (holotype, HKAS45559) A. Basidiomata; B. Basidiospores; C. Cheilocystidia; D. Pileus covering. Photo and line drawing by Zhu L. Yang and Junfeng Liang, respectively.</p></caption><graphic xmlns:xlink="http://www.w3.org/1999/xlink" xlink:href="mycokeys-123-189-g003.jpg" position="float" orientation="portrait" xlink:type="simple" id="oo_1437187.jpg"><uri content-type="original_file" xlink:type="simple">https://binary.pensoft.net/fig/1437187</uri></graphic></fig><p><bold><italic>Basidiospores</italic></bold> (Fig. <xref ref-type="fig" rid="F3">3B</xref>) [67/3/3] (8.0)8.5–11.0(11.5) × 5.0–6.5 μm [Q = (1.45) 1.50–2.00, Q = 1.68 ± 0.14], broadly fusiform or oblong in side view, without suprahilar depression, adaxial side convex, apex blunt-round, oblong in front view; colorless, hyaline, smooth, slightly wall-thickened, dextrinoid, congophilous, not metachromatic in cresyl blue. <bold><italic>Basidia</italic></bold> 24–30 × 9–12 μm, clavate, mostly 4-spored and occasionally 2-spored, sterigmata up to 7 μm long. <bold><italic>Cheilocystidia</italic></bold> (Fig. <xref ref-type="fig" rid="F3">3C</xref>) 15–32 × 5–9 μm, diverse, clavate, fusiform, or falcate with flexuous apex, colorless, hyaline, wall-thinned, light pink in Congo red. <bold><italic>Pleurocystidia</italic></bold> absent. <bold><italic>Pileus covering</italic></bold> (Fig. <xref ref-type="fig" rid="F3">3D</xref>) a trichoderm composed of subcylindrical, narrow to apex, mostly flexuous, slightly wall-thickened, terminal elements 70–240 × 6–18 µm, base rarely with short elements, and with yellow to yellow-brownish intracellular pigment. <bold><italic>Clamp connections</italic></bold> present in all tissues.</p></tp:treatment-sec><tp:treatment-sec sec-type="distribution" id="SECID0E1DAG"><title>Distribution.</title><p>Known only from the Xizang Autonomous Region and Sichuan Province, China.</p></tp:treatment-sec><tp:treatment-sec sec-type="habitat" id="SECID0E6DAG"><title>Habitat.</title><p>Solitary or in small groups, saprotrophic and terrestrial on moist grasslands.</p></tp:treatment-sec><tp:treatment-sec sec-type="material" id="SECID0EEEAG"><title>Additional specimens examined</title><p><bold>(paratypes).</bold> China • Xizang: Jiangda County, Jila Mountain, 1 August 2008, alt. 4250 m, <italic>Yang 4256</italic> (HKAS45635); Sichuan: Daocheng County, alt. 4000 m, 1 July 1998, <italic>Yang 1957</italic> (HKAS32150).</p></tp:treatment-sec><tp:treatment-sec sec-type="notes" id="SECID0EQEAG"><title>Notes.</title><p>The main characteristics of <italic><tp:taxon-name><tp:taxon-name-part taxon-name-part-type="genus" reg="Lepiota">L.</tp:taxon-name-part> <tp:taxon-name-part taxon-name-part-type="species" reg="ochraceosquamea">ochraceosquamea</tp:taxon-name-part></tp:taxon-name></italic> are ochre-yellow squamules on the pileus, broadly fusiform basidiospores with a blunt-rounded apex, diverse shapes of cheilocystidia, and a trichodermal pileus covering with terminal elements gradually narrowing toward the apex, rarely with short elements at the base.</p><p>Phylogenetic analysis showed that <italic><tp:taxon-name><tp:taxon-name-part taxon-name-part-type="genus" reg="Lepiota">L.</tp:taxon-name-part> <tp:taxon-name-part taxon-name-part-type="species" reg="ochraceosquamea">ochraceosquamea</tp:taxon-name-part></tp:taxon-name></italic> clustered with several sequestrate and agaricoid species. Distinct from <italic><tp:taxon-name><tp:taxon-name-part taxon-name-part-type="genus" reg="Lepiota">L.</tp:taxon-name-part> <tp:taxon-name-part taxon-name-part-type="species" reg="ochraceosquamea">ochraceosquamea</tp:taxon-name-part></tp:taxon-name></italic>, the former species displays distinctly different characters, viz., sequestrate fruiting habit and globose basidiospores. The latter, comprising <italic><tp:taxon-name><tp:taxon-name-part taxon-name-part-type="genus" reg="Lepiota">L.</tp:taxon-name-part> <tp:taxon-name-part taxon-name-part-type="species" reg="albofloccosa">albofloccosa</tp:taxon-name-part></tp:taxon-name></italic>, <italic><tp:taxon-name><tp:taxon-name-part taxon-name-part-type="genus" reg="Lepiota">L.</tp:taxon-name-part> <tp:taxon-name-part taxon-name-part-type="species" reg="nigrosquamosa">nigrosquamosa</tp:taxon-name-part></tp:taxon-name></italic>, and <italic><tp:taxon-name><tp:taxon-name-part taxon-name-part-type="genus" reg="Lepiota">L.</tp:taxon-name-part> <tp:taxon-name-part taxon-name-part-type="species" reg="kuehneriana">kuehneriana</tp:taxon-name-part></tp:taxon-name></italic>, have distinct morphological features that differentiate them from <italic><tp:taxon-name><tp:taxon-name-part taxon-name-part-type="genus" reg="Lepiota">L.</tp:taxon-name-part> <tp:taxon-name-part taxon-name-part-type="species" reg="ochraceosquamea">ochraceosquamea</tp:taxon-name-part></tp:taxon-name></italic>. <italic><tp:taxon-name><tp:taxon-name-part taxon-name-part-type="genus" reg="Lepiota">Lepiota</tp:taxon-name-part> <tp:taxon-name-part taxon-name-part-type="species" reg="albofloccosa">albofloccosa</tp:taxon-name-part></tp:taxon-name></italic> has larger basidiomata, snow-white to milky white squamules on the pileus, longer [(11.5–)14.7–18.5(–21) × (5.5–)6.1–7.2(–8) μm] fusiform basidiospores, and a pileus covering with short elements at the base (<xref ref-type="bibr" rid="B1">Ahamed et al. 2023</xref>). <italic><tp:taxon-name><tp:taxon-name-part taxon-name-part-type="genus" reg="Lepiota">L.</tp:taxon-name-part> <tp:taxon-name-part taxon-name-part-type="species" reg="nigrosquamosa">nigrosquamosa</tp:taxon-name-part></tp:taxon-name></italic> differs in its medium-sized basidiomata, black-brownish to black squamules on the pileus, longer [(12)13–16 × 5–7 μm] basidiospores, and a pileus covering with basal short elements (<xref ref-type="bibr" rid="B33">Liang and Yang 2012</xref>). <italic><tp:taxon-name><tp:taxon-name-part taxon-name-part-type="genus" reg="Lepiota">Lepiota</tp:taxon-name-part> <tp:taxon-name-part taxon-name-part-type="species" reg="kuehneriana">kuehneriana</tp:taxon-name-part></tp:taxon-name></italic> possesses whitish, flocculent veil remnants on the margin of the pileus, longer basidiospores, and a pileus covering with terminal elements gradually narrowing toward the apex and short elements at the base (<xref ref-type="bibr" rid="B29">Liang 2007</xref>; <xref ref-type="bibr" rid="B67">Yang et al. 2019</xref>).</p><p>In addition, <italic><tp:taxon-name><tp:taxon-name-part taxon-name-part-type="genus" reg="Lepiota">L.</tp:taxon-name-part> <tp:taxon-name-part taxon-name-part-type="species" reg="aspericeps">aspericeps</tp:taxon-name-part></tp:taxon-name></italic> Murrill also has yellowish-brown squamules on the pileus without striations; however, its longer (10.5–15.5 × 4.0–6.0 μm) basidiospores and a pileus covering with short elements at the base distinguish it from <italic><tp:taxon-name><tp:taxon-name-part taxon-name-part-type="genus" reg="Lepiota">L.</tp:taxon-name-part> <tp:taxon-name-part taxon-name-part-type="species" reg="ochraceosquamea">ochraceosquamea</tp:taxon-name-part></tp:taxon-name></italic> (<xref ref-type="bibr" rid="B38">Murrill 1951</xref>; <xref ref-type="bibr" rid="B29">Liang 2007</xref>).</p></tp:treatment-sec><ref-list><ref id="B1"><mixed-citation xmlns:xlink="http://www.w3.org/1999/xlink" xlink:type="simple"><person-group><name name-style="western"><surname>Ahamed</surname><given-names>M</given-names></name><name name-style="western"><surname>Verma</surname><given-names>K</given-names></name><name name-style="western"><surname>Dutta</surname><given-names>AK</given-names></name><name name-style="western"><surname>Sharma</surname><given-names>YP</given-names></name></person-group> (<year>2023</year>) <article-title><italic><tp:taxon-name><tp:taxon-name-part taxon-name-part-type="genus">Lepiota</tp:taxon-name-part> <tp:taxon-name-part taxon-name-part-type="species">albofloccosa</tp:taxon-name-part></tp:taxon-name></italic>, a new species in sect. <tp:taxon-name><tp:taxon-name-part taxon-name-part-type="genus"/><tp:taxon-name-part taxon-name-part-type="section">Lepiota</tp:taxon-name-part></tp:taxon-name> (<tp:taxon-name><tp:taxon-name-part taxon-name-part-type="family">Agaricaceae</tp:taxon-name-part></tp:taxon-name>, <tp:taxon-name><tp:taxon-name-part taxon-name-part-type="order">Agaricales</tp:taxon-name-part></tp:taxon-name>) from Northwestern Himalayas of Jammu and Kashmir, India.</article-title><source>Phytotaxa</source><volume>607</volume>(<issue>1</issue>): <fpage>72</fpage>–<lpage>84</lpage>. <ext-link xlink:href="10.11646/phytotaxa.607.1.6" ext-link-type="doi" xlink:type="simple">https://doi.org/10.11646/phytotaxa.607.1.6</ext-link></mixed-citation></ref><ref id="B33"><mixed-citation xmlns:xlink="http://www.w3.org/1999/xlink" xlink:type="simple"><person-group><name name-style="western"><surname>Liang</surname><given-names>JF</given-names></name><name name-style="western"><surname>Yang</surname><given-names>ZL</given-names></name></person-group> (<year>2012</year>) <article-title><italic><tp:taxon-name><tp:taxon-name-part taxon-name-part-type="genus">Lepiota</tp:taxon-name-part> <tp:taxon-name-part taxon-name-part-type="species">nigrosquamosa</tp:taxon-name-part></tp:taxon-name></italic>, a new species from China.</article-title><source>Nova Hedwigia</source><volume>96</volume>(<issue>1–2</issue>): <fpage>213</fpage>–<lpage>220</lpage>. <ext-link xlink:href="10.1127/0029-5035/2012/0054" ext-link-type="doi" xlink:type="simple">https://doi.org/10.1127/0029-5035/2012/0054</ext-link></mixed-citation></ref><ref id="B29"><mixed-citation xmlns:xlink="http://www.w3.org/1999/xlink" xlink:type="simple"><person-group><name name-style="western"><surname>Liang</surname><given-names>JF</given-names></name></person-group> (<year>2007</year>) Study on taxonomy of <italic><tp:taxon-name><tp:taxon-name-part taxon-name-part-type="genus">Lepiota</tp:taxon-name-part></tp:taxon-name></italic> from China and molecular phylogeny of the genus with notes on population genetics of <italic><tp:taxon-name><tp:taxon-name-part taxon-name-part-type="genus">L.</tp:taxon-name-part> <tp:taxon-name-part taxon-name-part-type="species">cristata</tp:taxon-name-part></tp:taxon-name></italic>. PhD Thesis, Kunming Institute of Botany, the Chinese Academy of Sciences, China.</mixed-citation></ref><ref id="B67"><mixed-citation xmlns:xlink="http://www.w3.org/1999/xlink" xlink:type="simple"><person-group><name name-style="western"><surname>Yang</surname><given-names>ZL</given-names></name><name name-style="western"><surname>Ge</surname><given-names>ZW</given-names></name><name name-style="western"><surname>Liang</surname><given-names>JF</given-names></name></person-group> (<year>2019</year>) <source><tp:taxon-name><tp:taxon-name-part taxon-name-part-type="kingdom">Fungi</tp:taxon-name-part></tp:taxon-name> lepiotoidei (<tp:taxon-name><tp:taxon-name-part taxon-name-part-type="family">Agaricaceae</tp:taxon-name-part></tp:taxon-name>). In: Consilio florarum cryptogamarum sinicarum academiae sinicae (Eds) Flora fungorum sinicorum vol. 52.</source><publisher-name>Science Press</publisher-name>, <publisher-loc>Beijing</publisher-loc>, <size units="page">228 pp</size>.</mixed-citation></ref><ref id="B38"><mixed-citation xmlns:xlink="http://www.w3.org/1999/xlink" xlink:type="simple"><person-group><name name-style="western"><surname>Murrill</surname><given-names>WA</given-names></name></person-group> (<year>1951</year>) <article-title>New agarics from Florid.</article-title><source>Mycologia</source><volume>43</volume>(<issue>2</issue>): <fpage>235</fpage>–<lpage>239</lpage>. <ext-link xlink:href="10.1080/00275514.1951.12024123" ext-link-type="doi" xlink:type="simple">https://doi.org/10.1080/00275514.1951.12024123</ext-link></mixed-citation></ref></ref-list></tp:taxon-treatment>
