# Supplementary material for: ﻿Multilocus phylogeny and morphology reveal two new species of Lepiota (Agaricales, Verrucosporaceae) from southwestern China
Source: MycoKeys. 2025 Oct 14;123:189–204. doi: 10.3897/mycokeys.123.163999 (PMC12541468; doi:10.3897/mycokeys.123.163999)
Supplement: Supplementary material 2 — Alignment for phylogeny [file mycokeys-123-189-s002.fas]

>1000
--------------------------------------------------------------------------------------------------------------------------------------------------------------------------------------------------------------------------------------------------------------------------------------------------------------------------------------------------------------------------------------------------------------------------------------------------------------------------------------------------------------------------------------------------------------------------------------------------------------------------------------------------------------------------------------------------------------------------------------------------------------------------------------------------------------------------------------------------------------------------------------------------------------------------------------------------------------------------------------------------------------------------------------------------------------------------------------------------------------------------------------------------------------------------------------------------------------------------------------------------------------------------------------GAAGTAAAAGTCGTAACAAGGTTTCCGTAGGTGAACCTGCCGAAGGATCATTATTGAATAAGT--AT-GGTG-GGTTGTAGCTGGCTT-CTTG--AAGCA-TGTGCACACCTGCTGTA-ATTAT------CTATCCCCCTGTGCACCTTTTGTAGTCCTGCAGAGAG--TGTGAACTCGG---CCCTCAT---------------------------------GTGTGAAGTGAAGTGATTCCTTCCTCAAGAGRAGTTTAGA-----------TTCATCTCTCTTGGGTCTATGTCTTT--TCATACACC-TTGT-AGTATGT-TATAGAATGTAATC-AAT--GGGCCTTTGTGTCT-AT--AAAACTCTATACAACTTTCAGCAACGGATCTCTTGGCTCTCGCATCGATGAAGAACGCAGCGAAATGCGATAAGTAATGTGAATTGCAGAATTCAGTGAATCATCGAATCTTTGAACGCACCTTGCGCTCCTTAGTAATCTGAGGAGCATGCCTGTTTGAGTGTCATTAAAT--TCTCAATCC-CATTCAGCTT----TTTGTAG-GCTGGATGTGGCTTGG-ATGTTGGGGGTT---TC-TGCAGGCCCAC-----TATTGAGGTCAGCTCCCCTAAAATGCATTAGCAGAAC-CGTTTGCAGTCTGTTCACTGGTGTGAT-AATTATC-TACAC-------CGA-GG----------CTGCTTTCTGTGTTGTTCAGCTTT-CTAACCGTCTCTTTG--TAGACAAC---TCTTG-AATG-CTTGACCTCAAATCAGGTAGGACTACCCGCTGAACTTAAGCATATC-----------------------------------------------------------------------------------------------------------------------------------------------------------------------------------------------------------------------------------------------------------------------------------------------------------------------------------------TTAAGCATATCAATAAGCGGAGGAAAAGAAACTAACAAGGATTCCCCTAGTAACTGCGAGTGAAGCGGGAACAGCTCAA-ATTTAAAATCTGGCGGTCCTTGGCCGTCCGAGTTGTAATCTAGAG-AAGTGTTACCCGCGCTGGACCATGTACAAGTCTCCTGGAATGGAGCGTCATAGAGGGTGAGAATCCCGTCTCTGACATGGACTACCAGGGCTTTGTGGTATGCTCTCAAAGAGTCGAGTTGTTTGGGAATGCAGCTCAAAATGGGTGGTAAATTCCATCTAAAGCTAAATATTGGCGAGAGACCGATAGCGAACAAGTACCGTGAGGGAAAGATGAAAAGAACTTTGGAAAGAGAGTTAAACAGTACGTGAAATTGCTGAAAGGGAAACGCTTGAAGTCAGTCGCGTTAGCTGGGGATCAGCCTCAC-ATT--TGTGTGGTGTACTTTCCAGTTGACGGGTCAGCATC-AATTTTGACCGTTGGAAAAAGGCTTGGGGAATGTGACAGCT-TTAGCTGTGTTATAGCCCCTTGTCATATACAACGGTTGGGATTGAGGAACTCAGCATGCCGCAAGGCCGGG--TTTCGACCACGTTCATGCTTAGGATGCTGGCATAATGGCTTTAAGCGACCCGTCTTGAAACACGGACCAAGGAGTCTAACATGCCTGCGAGTATTT-GGGTGGAAAACCCAAGTGCATAATGAAAGTGAAAGTTGAGATCCCTGTCGTGGGG-AGCATCGACGCCCGGACCAGAAC-TTTTGGGACGGATCCGCGGTAGAGCATGTATGTTGGGACCCGAAAGATGGTGAACTATGCCTGAATAGGGTGAAGCCAGAGGAAACTCTGGTGGAGGCTCGTAGCGATTCTGACGTGCAAATCGATCGTCAAATTTGGGTAT-AGGGGCG-AA-AGACTAATCGAACCATCTAGTAGCTGGTTCCTGCCGAAGTTTCCCTCAGGATAGCAGAAACTCATATCAGATTTATGTGGTAAAGCGAATGATTAGAGGCCTTGGGGTTGAAACAACCTTAACCTATTCTCAAACTTTAAATATGTAAGAACGAGCCGTTTCTTGATTGAACCGCTCGGCGATTGAGAGTTTCTAGTGGGCCATTTTTGGTAAGCAGAACTGGCGATGCGGGATGAACCGAACGCGAGGTTAAGGTGCCGGAATTCACGCTCATCAGACACCACAAAAGGTGTTAGTTCATCTAGACAGCAGGACGGTGGCCATGGAAGTCGGAATCCGCTAAGGAGTGTGTAACAACTCACCTGCCGAATGAACTAGCCCTGAAAATGGATGGCGCTTAAGCGTGATACCCATACCTCGCCGTCAGCGTTGAAGTGACGCGCTGACGAGTAGGCAGGCGTGGAGGTCAGTGAAGAAGCCTTGGCAGTGATGCTGGGTGAAACGGCCTCTAGTGCAG------------------------------------------------------------------------------------------------------------------------------------------------------------------------------------------------------------------------------------------------------------------------------------------------------------------------------------------------------------------------------------------------------------------------------------------------------------------------------------------------------------------------------------------------------------------------------------------------------------------------------------------------------------------------------------------------------------------------------------------------------------------------------------------------------------------------------------------------------------------------------------------------------------------------
>1002
-------------------------------------CACATGTG-ATTGAGTTTTGATAGAGCTCTGCTCGTGTACCAAATCAGGTGGGCTAGGCTGCCATAGCGGAAAAGCGGTGGTGGCTTGTCTACGAATTGTAATGATAATATGGGCGGGGGTGAATCCTTTGCAGACGACTTGAATGGGAACGGGGTACTGTAAGCGGTAGAGTAGCCTTGTTGCTACGATCCGCTGAGGTTAAGCCCTTGTTCTAAAGATTTGTTTAACAGAATATGTTGAACTGTTCTCTTT--------CTGTT-------GTGAAGTTGAGGGCCGGTC-AAA----AATGGTGAGC--ACAAGTTGTA------------------------------------------------------------------------------------------------------------------------TGTTTAGGATTGGGTGATGAAA---AGATTCTGTCCCCGTCTTATACGACCATGGGGAGAAAGA-GAGTTTGTCTG-----TTTTAACAGGCTTGGGGC--A----TCTTTGCGG--AGGCCTCTAGTACCAGCCAGTGGGCTT---TGTCTGATATTTGTTTC--------------GGGAAAAATTTTG-TTCAGCTGACTGAC-TTGCATTGTAGGGAA------------------------------------------------------------------------TGTGAGTACTGGGCTGTCGTTGA-------------------GGTTGGGGAATGCTGTGTGTAGGATGAAAAAA-AGTATCCATGATTTGCAGTTTCCACTCTAGCACCCTCCT---GGATGGAGTACTCCCCCTATGCAGAACATCCATAT-TCCTC---CTTGGGGCATGTGAACCCAATGTGCATG-ACCAGG-TGCAGGCCACCGGTTATGATGGTG-CGCTGGATGGGAAAGC-GGGGGTTGGTGTGATGCGGGGTCAA-TAG-TAGACC-TTCCTTT---GGATGTCTGATAACACACAGCTGGGCACCCCCACCTATCTATGA--------------------------CACTCGTCGTTGATGA------------------------------------------------------------------------------------------GAGGAAGTAAAAGTCGTAACAAGGTTTCCGTAGGTGAACCTGCGGAAGGATCATTATTGAATAAGT--AT-GGTG-GGTTGTAGCTGGCTT-TGTG--AAGCA-TGTGCACACCTGCTGTA-ATTAT------CTGTCCCCCTGTGCACCTTTTGTAGTTCTGGCGAGAG--CGTG-GCTAGG---CCTTCAT---------------------------------GTGTGAAGTGAAGTGATTCCTTCCTCAAGGGAGCTTTAGA------------TCATCTCTCCTGGGTCTATGTCTTT--TCATACACC-ATGT-AGTATGT-TACAGAATGTAGTC-AAT--AGGTCTTTGTGCCT-AT--AAAACTCTATACAACTTTCAGCAACGGATCTCTTGGCTCTCGCATCGATGAAGAACGCAGCGAAATGCGATAAGTAATGTGAATTGCAGAATTCAGTGAATCATCGAATCTTTGAACGCACCTTGCACTCCTTGGTATTCCGAGGAGTATGCCTGTTTGAGTGTCATTAAAT--TCTCAATCC-CATCTAGC-T----TTTACAG-GCTGGTTGTGGTTTGG-ATGTTGGGGGTT---TC-TGCAGGCCCAT-----TATTGAGGTCAGCTCCCCTGAAATGCATTAGCAGAAC-CATTTGCAGT----TCACTGGTGTGAT-AATTATC-TACAC-------CAA-GG----------CTGCTTT-TGCCTTGTTCAGC-TT-CTAATCGTCTCTCTG--TAGACAAC---TCTTG-AATG-TTTGACCTCAAATCAGGTA-----------------------------------------------------------------------------------------------------------------------------------------------------------------------------------------------------------------------------------------------------------------------------------------------------------------------------------------------------------------------------------------------------------GATTCCCCTAGTAACTGCGAGTGAAGCGGGAACAGCTCAA-ATTTAAAATCTGGCGGTCCTTGGCCGTCCGAGTTGTAATCTAGAG-AAGTGTTACCCGCGCTGGACCATGTACAAGTCTCCTGGAATGGAGCGTCATAGAGGGTGAGAATCCCGTCTCTGACATGGACTACCAGGGCTTTGTGGTATGCTCTCAAAGAGTCGAGTTGTTTGGGAATGCAGCTCAAAATGGGTGGTAAATTCCATCTAAAGCTAAATATTGGCGAGAGACCGATAGCGAACAAGTACCGTGAGGGAAAGATGAAAAGAACTTTGGAAAGAGAGTTAAACAGTACGTGAAATTGCTGAAAGGGAAACGCTTGAAGTCAGTCACGTTGGCTGGGGATCAGCCTCAC-ATT--TGTGTGGTGTACTTCCTAGTTGACGGGTCAGCATC-AATTTTGACCGCTGGAGAAAGGCTTGGGGAATGTGACAGCT-CTAGCTGTGTTATAGCCCCTTGTCATATACAACGGTTGGGATTGAGGAACTCAGCATGCCGCAAGGCCGGG--TTTCGACCACGCTCATGCTTAGGATGCTGGCATAATGGCTTTAAGCGACCCGTCTTGAAACACGGACCAAGGAGTCTAACATGCCTGCGAGTGTTT-GGGTGGAAAACCCAAGTGCACAATGAAAGTGAAAGTTGAGATCCCTGTCGTGGGG-AGCATCGACGCCCGGACCAGAAC-TTTTGGGACGGATCCGCGGTAGAGCATGTATGTTGGGACCCGAAAGATGGTGAACTATGCCTGAATAGGGTGAAGCCAGAGGAAACTCTGGTGGAGGCTCGTAGCGATTCTGACGTGCAAATCGATCGTCAAATTTGGGTAT-AGGGGCG-AAGAGACTAATCGAACCATCTAGTAGCTGGTTCCTGCCGAAGTTTCCCTCAGGATAGCAGAAACTCATATCAGATTTATGTGGTAAAGCGAATGATTAGAGGCCTTGGGGTTGAAACAACCTTAACCTATTCTCAAACTTTAAATATGTAAGAACGAGCCGTTTCTTGACTGAACCGCTCGGCGATTGAGAGTTTCTAGTGGGCCATTTTTGGTAAGCAGAACTGGCGATGCGGGATGAACCGAACGCGAGGTTAAGGTGCCGGAATTCACGCTCATCAGACACCACAAAAGGTGTTAGTTCATCTAGACAGCAGGACGGTGGCCATGGAAGTCGGAATCCGCTAAGGAGTGTGTAACAACTCACCTGCCGAATGAACTAGCCCTGAAAATGGATGGCGCTTAAGCGTGATACCCATACCTCGCCGTCAGCGTTGAAGTGACGCGCTGACGAGTAGGCAGGCGTGGAGGTCAGTGAAGAAGCCT-GGCAGTGAT----------ACCACTTACCCGGCCG-------------------------------------------------------------------------------------------------------------------------------------------------------------------------------------------GAGTATGACAGTAAGGGATAA-AAATGATAGTACCTTACTATAAGTGTTGTCCAACTATACTGGTGCCAGAAGACTCGGTAACGCCAGAAACGCAAACGTTAGTCGTCCTAATCAGGCGTAAAGGGTAAGTAGGCTGCTTTGAAAG-TTGTTAATT-AGAAAGCTCTTAAAAAAA----------------------------------------------------------------AATTAAAGTAATTAATAATGAATTAAAGCTAGAATCAAATAGGGGATAAGCCAAATAATATTTAGTGTAAGGCTAATATCTTTAGATACTAAATGGAATAC-TAAGGTGAAAACTTTTATCTACTAATGATTGACGCTGAGGAACGAAGGTGAGAATAGAAAACAGGATTAGAGA-CCCAGGTATCTCTCACTGTCAACGATGAATG-GTAGTTGTTAGTT---AAAT-----TT-AACTAGTAACGATGTTAACGCGTTAACCATTCCGCCTTGCGAGTACGGTTGCAAAACTG-----------------------------------------------------------------------------------------------------------------------------------------------------------------------
>1006
--------------------------------------------------------------------------------------------------------------------------------------------------------------------------------------------------------------------------------------------------------------------------------------------------------------------------------------------------------------------------------------------------------------------------------------------------------------------------------------------------------------------------------------------------------------------------------------------------------------------------------------------------------------------------------------------------------------------------------------------------------------------------------------------------------------------------------------------------------------------------------------------------------------------------------------------------------------------------------------------------------------------------------------------------------------------------------------------------------------------------------------------------------------------------------------------------------------------------------------------------------------------------------------------------------------------------------------CATTATTGAATAAGT--AT-GGTG-GGTTGTAGCTGGCTT-CTTG--AAGCA-TGTGCACACCTGCTGTA-ATTAC------CTATCTCCCTGTGCACCTTTTGTAGTCCTGTTGAGAG--CGTG-GCTGGG---CCTTCAT---------------------------------GTGTGAAGTGAAGTGATTCCTTCCTCAAGGGAGCTTTAGA------------CCATCTCTCCTCGGTCTATGTCTTT--TCATACACC-ATGT-AGTATGT-TACAGAATGTAATY-AAT--AGGCCTTTGTGTCT-AT--AAAACACTATACAACTTTCAGCAACGGATCTCTTGGCTCTCGCATCGATGAAGAACGCAGCGAAATGCGATAAGTAATGTGAATTGCAGAATTCAGTGAATCATCGAATCTTTGAACGCACCTTGCACTCCTTGGTATTCCGAGGAGCATGCCTGTTTGAGTGTCATCAAAT--TCTCAATCC-CATCCAGC-T----TTTATAG-GCTGGTTGTGGCTTGG-ATATTGGGGGTT---TC-TGCAGGCCCAT-----TATTGAGGTCAGCTCCCCTGAAATGCATTAGCAGAAC-CACTTGCAGTCTGTTCACTGGTGTGAT-AATTATC-TACAC-------CAA-GG----------CTGCTGTCTGTCTTGTTCAGC-TT-CTAACCGTCTCTCTG--TAGACAAC---TCTTG-AATG-TTTGACCTCAAATCAGGTAGGACTACCCGCTGAACTTAAGCATATCAATAAGCGGAGGAAAAGAAAC-------TAACAAGGAT-----------------------------------------------------TCCCCTAGTAACTGCG-----------------------------------AGTGAA-----------------------------------------------------------------------------------------------------------------------------------------------------------------------------------------------------------------------------------------------------------------------------------------------------------------------------------------------------------------------------------------------------------------------------------------------------------------------------------------------------------------------------------------------------------------------------------------------------------------------------------------------------------------------------------------------------------------------------------------------------------------------------------------------------------------------------------------------------------------------------------------------------------------------------------------------------------------------------------------------------------------------------------------------------------------------------------------------------------------------------------------------------------------------------------------------------------------------------------------------------------------------------------------------------------------------------------------------------------------------------------------------------------------------------------------------------------------------------------------------------------------------------------------------------------------------------------------------------------------------------------------------------------------------------------------------------------------------------------------------------------------------------------------------------------------------------------------------------------------------------------------------------------------------------------------------------------------------------------------------------------------------------------------------------------------------------------------------------------------------------------------------------------------------------------------------------------------------------------------------------------------------------------------------------------------------------------------------------------------------------------------------------------------------------------------------------------------------------------------------------------------------------------------------------------------------------------------------------------
>1012
--------------------------------------------------------------------------------------------------------------------------------------------------------------------------------------------------------------------------------------------------------------------------------------------------------------------------------------------------------------------------------------------------------------------------------------------------------------------------------------------------------------------------------------------------------------------------------------------------------------------------------------------------------------------------------------------------------------------------------------------------------------------------------------------------------------------------------------------------------------------------------------------------------------------------------------------------------------------------------------------------------------------------------------------------------------------------------------------------------------------------------------------------------------------------------------------------------------------------------------------------------------------------------------------------------------------GTGAACCTGCGGAAGGATCATTATTGAATTAAGCAAT-GGTG-GGTTGTAGCTGGCTC-CTCG--GAGCA-TGTGCACACCTGCTGTC-TTAAT------CCATCCCCCTGTGCACCTTTTGTAGTCCTGTTGGGAA--GAATGACTGGA---CCTCCCT-------------------------------CATCGTG----------------------GGAGAGGCTTGGC----------CTGAACCCCCTCCCGGTCTATGTATTTT-CCATATACC-ATGT-AGCATGT-TGCAGAATGTAATC-AAT--GGGCCTCTGTGCCT-TT--AGAAATCTATACAACTTTCAGCAACGGATCTCTTGGCTCTCGCATCGATGAAGAACGCAGCGAAATGCGATAAGTAATGTGAATTGCAGAATTCAGTGAATCATCGAATCTTTGAACGCACCTTGCGCTCCTTGGTATTCCGAAGAGCATGCCTGTTTGAGTGTCATTAAAT--CCTCAATCC-CTTCCGGTCG----TCACAGA-CCGGGTAGTGGCTTGG-ATGTTGGAGGCT---CC-TGCTGGCCCTCAT---TTGCTGGGTCGGCTCCTCTGAAATGCATTAGCGGAAC-CGTTTGCGGTCTG-TCACTGGTGTGAT-AATTATC-TACAC-------CGA-GG-----CTG--CCGCTCTCTGTCTTGTTCAGC-TT-CTAATCGTCTCTTCG--TAGACAAC---AGTCG-AATG-TTTGACCTCAAATCAGGTAGGA-------------------------------------------------------------------------------------------------------------------------------------------------------------------------------------------------------------------------------------------------------------------------------------------------------------------------------------------------------------------------------------------------------------------------CGAGTGAAGCGGGAAAAGCTCAA-ATTTGAAATCTGGCGGTCTTTGGCCGTCCGAGTTGTAATCTAGAG-AAGTGTTACCCGCGCTGGACCGTGTACAAGTCTCCTGGAATGGAGCGTCATAGAGGGTGAGAATCCCGTCTCTGACACGGACTCCCAGGGCTTTGTGGTATGCTCTCAAAGAGTCGAGTTGTTTGGGAATGCAGCTCAAAATGGGTGGTAAATTCCATCTAAAGCTAAATATTGGCGAGAGACCGATAGCGAACAAGTTCCGTGAGGGAAAGATGAAAAGAACTTTGGAAAGAGAGTTAAACAGTACGTGAAATTGCTGAAAGGGAAACGCTTGAAGTCAGTCGCGTCGGCCGGGGATCAGCCTCGC-ATT--TGCGTGGTGTACTTTCCGGTTGATGGGTCAGCATC-AATTTTGACCGTTGGAAAAAGGTTTGGGGAATGTGACAGCT-CAGGCTGTGTTATAGCCCCTTGTCATATGCAACGGTTGGGATTGAGGTACTCAGCACGCCGCAAGGCCGGG--TTTCGACCACGATCGTGCTTAGGATGCTGGCATAATGGCTTTAAGCGACCCGTCTTGAAACACGGACCAAGGAGTCTAACATGCATGCGAGTGTTT-GGGTGCAAAACCCGAGCGCGTAATGAAAGTGAAAGTTGAGATCCCTGTCGTGGGG-AGCATCGACGCCCAGACCAGAAC-TTTTGGGACGGATCTGCGGTAGAGCGTGTATGTTGGGACCCGAAAGATGGTGAACTATGCCTGAATAGGGTGAAGCCAGAGGAAACTCTGGTGGAGGCTCGTAGCGATTCTGACGTGCAAATCGATCGTCAAATTTGGGTAT-AGGGGCG-AA-AGACTAATCGAACC-----------------------------------------------------------------------------------------------------------------------------------------------------------------------------------------------------------------------------------------------------------------------------------------------------------------------------------------------------------------------------------------------------------------------------------------------------------------------------------------------------------------------------------------------------------------------------------------------------------------------------------------------------------------------------------------------------------------------------------------------------------------------------------------------------------------------------------------------------------------------------------------------------------------------------------------------------------------------------------------------------------------------------------------------------------------------------------------------------------------------------------------------------------------------------------------------------------------------------------------------------------------------------------------------------------------------------------------------------------------------------------------------------------------------------------------------
>1014
--------------------------------------------------------------------------------------------------------------------------------------------------------------------------------------------------------------------------------------------------------------------------------------------------------------------------------------------------------------------------------------------------------------------------------------------------------------------------------------------------------------------------------------------------------------------------------------------------------------------------------------------------------------------------------------------------------------------------------------------------------------------------------------------------------------------------------------------------------------------------------------------------------------------------------------------------------------------------------------------------------------------------------------------------------------------------------------------------------------------------------------------------------------------------------------------------------------------------------------------------------------------------------------------------------------------GTGAACCTGCGGAAGGATCATTATTGAATTAACTAAC-GGTG-GGTTGTTGCTGGCTC-TTTG--GAGCA-TGTGCACGCCTGCTGTA-TGAAT------TCATCCCTCTGTGCACCTTTTGTAGTCCTGTTGAGGT--GAGTGACTAGA---ACCTTAG----------------------------------TAGG--------------------------GGGTTCGGT-----------TCGAACCTTTTCGGGTCAAGGAATTTT-TCAAACACC-AGGT-AGAAAGT-GGCAGAAAGAAATC-AAA--GGGCTTTAGTGCCT-GT--AAAACTATATACAACTTTCAGCAACGGATCTCTTGGCTCTCGCATCGATGAAGAACGCAGCGAAATGCGATAAGTAATGTGAATTGCAGAATTCAGTGAATCATCGAATCTTTGAACGCACCTTGCGCTCCTTGGTATTCCGAGGAGCATGCCTGTTTGAGTGTCATTAAAT--TCTCAATCC-CCTCTCAGCT----TTAGCGGGCTCAGAGGTGGCTTGG-ATGTTGGGGG-----TC-TGCTGGC---------TGTTGTAGTCAGCTCCTCTGAAATGCATTAGCGGAAC-CGTTTGCGGTCTG-TCACTGGTGTGAT-AATTATC-TACAC-------CTG-GG----------CTGCTCTCTGTCTTGTTCTGC-TT-ACAACCGTCTCTCTG--TAGACAAC---TTTTG-AACC-TTTGACCTCAAATCAGGTAGGACTACCCG---------------------------------------------------------------------------------------------------------------------------------------------------------------------------------------------------------------------------------------------------------------------------------------------------------------------------------------------------------------------------------------------------------------CTGCGAGTGAAGCGGGAAAAGCTCAA-ATTTGAAATCTGGCGGTCTTTGGCCGTCCGAGTTGTAATCTAGAG-AAGTGTTACCCGCGCTGGACCGTGTACAAGTCTCCTGGAATGGAGCGTCATAGAGGGTGAGAATCCCGTCTCTGACACGGACTACCAGGGCTTTGTGGTATGCTCTCAAAGAGTCGAGTTGTTTGGGAATGCAGCTCAAAATGGGTGGTAAATTCCATCTAAAGCTAAATATTGGCGAGAGACCGATAGCGAACAAGTACCGTGAGGGAAAGATGAAAAGAACTTTGGAAAGAGAGTTAAACAGTACGTGAAATTGCTGAAAGGGAAACGCTTGAAGTCAGTCACGTTGGCCAGGGATCAGCCTCGC-ATT--TGCGTGGTGTACTTTCTGGTTGATGGGTCAGCATC-AATTTTGACTGCTGGAAAAAGGCTTGGGGAATGTGACAGCT-CCGGCTGTGTTATAACCCCTTGTCATATACAGCAGTTGGGATTGAGGTACTCAGCACGCCGCAAGGCCGGG--TTTCGACCACGTTCGTGCTTAGGATGCTGGCATAATGGCTTTAAGCGACCCGTCTTGAAACACGGACCAAGGAGTCTAACATGCATGCGAGTGTTT-GGGTGGAAAACCCGAGCGCGCAATGAAAGTGAAAGTTGAGATCCCTGTCGTGGGG-AGCATCGACGCCCAGACCAGAAC-TTTTGGGACGGATCTGCGGTAGAGCGTTCATGTTGGGACCCGAAAGATGGTGAACTATGCCTGAATAGGGTGAAGCCAGAGGAAACTCTGGTGGAGGCTCGTAGCGATTCTGACGTGCAAATCGATCGTC-------------------------------------------------------------------------------------------------------------------------------------------------------------------------------------------------------------------------------------------------------------------------------------------------------------------------------------------------------------------------------------------------------------------------------------------------------------------------------------------------------------------------------------------------------------------------------------------------------------------------------------------------------------------------------------------------------------------------------------------------------------------------------------------------------------------------------------------------------------------------------------------------------------------------------------------------------------------------------------------------------------------------------------------------------------------------------------------------------------------------------------------------------------------------------------------------------------------------------------------------------------------------------------------------------------------------------------------------------------------------------------------------------------------------------------------------------------------------------------
>1015
----------------------------------------------------------------------------------------------------------------------------------------------------------------------------------------------------------------------------------------------------------------------------------------------------------------------------------------------------------------------------------------------------------------------------------------------------------------------------------------------------------------------------------------------------------------------------------------------------------------------------------------------------------------------------------------------------------------------------------------------------------------------------------------------------------------------------------------------------------------------------------------------------------------------------------------------------------------------------------------------------------------------------------------------------------------------------------------------------------------------------------------------------------------------------------------------------------------------------------------------------------------------------------------------------------------------------------------------------------------------------------------------------------------------------------------------------------------------------------------------------------------------------------------------------------------------------------------------------------------------------------------------------------------------------------------------------------TGCATCGATGAAGAACGCAGCGAAATGCGATAAGTAATGTGAATTGCAGAATTCAGTGAATCATCGAATCTTTGAACGCACCTTGCGCTCCTTGGTATTCCGAGGAGCATGCCTGTTTGAGTGTCATTAAAT--TCTCAATCC-CCTCTCAGCT----TTAGCGGGCTCAGAGGTGGCTTGG-ATGTTGGGGGTT---TC-TGCTGGC---------TGTTGTAGTCAGCTCCCCTGAAATGCATTAGCGGAAC-CGTTTGCGGTCTG-TCACTGGTGTGAT-AATTATC-TACAC-------CTG-GG----------CTGCTCTCTGTCTTGTTCTGC-TT-ACAATCGTCTCTCTG--TAGACAAC---TGTTG-AACC------------------------------------------------------------------------------------------------------------------------------------------------------------------------------------------------------------------------------------------------------------------------------------------------------------------------------------------------------------------------------------------------------------------------------------------------------------------------------------------------------------------------------------------------------------------------------------------------------------------------------------------------------------------------------------------------------------------------------------------------------------------------------------------------------------------------------------------------------------------------------------------------------------------------------------------------------------------------------------------------------------------------------------------------------------------------------------------------------------------------------------------------------------------------------------------------------------------------------------------------------------------------------------------------------------------------------------------------------------------------------------------------------------------------------------------------------------------------------------------------------------------------------------------------------------------------------------------------------------------------------------------------------------------------------------------------------------------------------------------------------------------------------------------------------------------------------------------------------------------------------------------------------------------------------------------------------------------------------------------------------------------------------------------------------TCTTAAAATCATTGTATTAATGGTTCTTGAGATAAC-GTAAGGGATAA-AAATGATAGTACCTTACTATAAGTGTTGTCCAACTTTACTGGTGCCAGAAGACTCGGTAACGCCAGAAACGCAAACGTTAGTCGTCCTAATCAGGCGTAAAGGGTAAGTAGGCTGCTTTGAAAG-TTATTAATT-AGAAAGCTCTTAAAAAAA----------------------------------------------------------------AATTAAAGTAATTAATAATGAATTAAAGCTAGAATCAAATAGGGGATAATTTAAATAATATTTAGAGTAAGGCTGATATCTTTTGATACTAAATGGAATGC-AAAGGTGAAAACTTTTATCTACTAATGATTGACGCTGAGGAACGAAGGTGGGAATAGAAAACAGGATTAGAGAGGCCTGGTATCTCTCACTGTAAACGATGAATGTGTAGTTGTTAGTT---ATAT------------------------------------------------------------------------------------------------------------------------------------------------------------------------------------------------------------------------------------------
>1018
--------------------------------------------------------------------------------------------------------------------------------------------------------------------------------------------------------------------------------------------------------------------------------------------------------------------------------------------------------------------------------------------------------------------------------------------------------------------------------------------------------------------------------------------------------------------------------------------------------------------------------------------------------------------------------------------------------------------------------------------------------------------------------------------------------------------------------------------------------------------------------------------------------------------------------------------------------------------------------------------------------------------------------------------------------------------------------------------------------------------------------------------------------------------------------------------------------------------------------------------------------------------------------------------------------------------GTGAACCTGCGGAAGGATCATTATTGAAAAGCA--AT-AGTG-GGTTGTAGCTGGCTC-CTTG--GAGCA-TGTGCACGCCTGCTGTC-TTAAT------CCATCCACCTGTGCATCATTTGTAGTCCTGTGGGTAG----TGTGGCTGA--ATCCTCAT-------------------------------TGTTG----------------------------GGTTTGGTC-------------TGATTCTCTCAGGTCTATGTCTTTT-ACATATACC-ACGT-AGTATGT-TGCAGAATGTTATC-AAA-TGGGTCTTTGTGCCT-AT--ATAAATATATACAACTTTCAGCAACGGATCTCTTGGCTCTCGCATCGATGAAGAACGCAGCGAAATGCGATAAGTAATGTGAATTGCAGAATTCAGTGAATCATCGAATCTTTGAACGCACCTTGCGCTTCTTGGTATTCCGAGGAGCATGCCTGTTTGAGTGTCATTAAAT--TCTCAATCC-CCTTCCAGCT----TTTA-GC-TTGGTTGGTGGCTTGG-TTGGTGGGGGTA---TC-TGCAGGCCCTT-------CATAGGTCAGCTCCCCTAAAATGTATTAGCGGAAC-CGTTTGCGGTCTG-TCACTGGTGTGAT-AATTATC-TACAT-------CAC-AG------GG--CTGCTTACTG-ATTGTTCAGC-TT-CTAATAGTCCCCTCTGTTGGACAAT---TCTTGAAACA-CTTGACCTCAAATCAGGTAGGATTACCCG--------------------------------------------------------------------------------------------------------------------------------------------------------------------------------------------------------------------------------------------------------------------------------------------------------------------------------------------------------------------------------------------------------------------------------------------------------------------------------------------------------------------------------------------------------------------------------------------------------------------------------------------------------------------------------------------------------------------------------------------------------------------------------------------------------------------------------------------------------------------------------------------------------------------------------------------------------------------------------------------------------------------------------------------------------------------------------------------------------------------------------------------------------------------------------------------------------------------------------------------------------------------------------------------------------------------------------------------------------------------------------------------------------------------------------------------------------------------------------------------------------------------------------------------------------------------------------------------------------------------------------------------------------------------------------------------------------------------------------------------------------------------------------------------------------------------------------------------------------------------------------------------------------------------------------------------------------------------------------------------------------------------------------------------------------------------------------------------------------------------------------------------------------------------------------------------------------------------------------------------------------------------------------------------------------------------------------------------------------------------------------------------------------------------------------------------------------------------------------------------------------------------------------------------------------------------------------------------------------------------------------------------------------------------------------------------------------------------------------------------------------------------------------
>1020
---------------------------------------------------------------------------------------------------------------------------------------------------------------------------------------------------------------------------------------------------------------------------------------------------------------------------------------------------------------------------------------------------------------------------------------------------------------------------------------------------------------------------------------------------------------------------------------------------------------------------------------------------------------------------------------------------------------------------------------------------------------------------------------------------------------------------------------------------------------------------------------------------------------------------------------------------------------------------------------------------------------------------------------------------------------------------------------------------------------------------------------------------------------------------------------------------------------------------------------------------------------------------------------AAGTAAAAGTCGTAACAAGGTTTCCGTAGGTGAACCTGCGGAAGGATCATTATTGAAAAGCA--AT-AGTG-GGTTGTAGCTGGCTC-CTTG--GAGCA-TGTGCACGCCTGCTGTC-TTAAT------CCATCCACCTGTGCATCATTTGTAGTCCTGTGGGTAG----TGTGGCTGA--ATCCTCAT-------------------------------TGTTG----------------------------GGTTTGGTC-------------TGATTCTCTCAGGTCTATGTCTTTT-ACATATACC-ACGT-AGTATGT-TGCAGAATGTTATC-AAA-TGGGTCTTTGTGCCT-AT--ATAAATATATACAACTTTCAGCAACGGATCTCTTGGCTCTCGCATCGATGAAGAACGCAGCGAAATGCGATAAGTAATGTGAATTGCAGAATTCAGTGAATCATCGAATCTTTGAACGCACCTTGCGCTTCTTGGTATTCCGAGGAGCATGCCTGTTTGAGTGTCATTAAAT--TCTCAATCC-CCTTCCAGCT----TTTA-GC-TTGGTTGGTGGCTTGG-TTGGTGGGGGTA---TC-TGCAGGCCCTT-------CATAGGTCAGCTCCCCTAAAATGTATTAGCGGAAC-CGTTTGCGGTCTG-TCACTGGTGTGAT-AATTATC-TACAT-------CAC-AG------GG--CTGCTTACTG-ATTGTTCAGC-TT-CTAATAGTCCCCTCTGTTGGACAAT---TCTTGAAACA-CTTGACCTCAAATCAGGTAGGATTACCCGCTGAACTTAAGCATATCA--------------------------------------------------------------------------------------------------------------------------------------------------------------------------------------------------------------------------------------------------------------------------------------------------------------------------------------------------------------------------------------------------------------------------------------------------------------------------------------------------------------------------------------------------------------------------------------------------------------------------------------------------------------------------------------------------------------------------------------------------------------------------------------------------------------------------------------------------------------------------------------------------------------------------------------------------------------------------------------------------------------------------------------------------------------------------------------------------------------------------------------------------------------------------------------------------------------------------------------------------------------------------------------------------------------------------------------------------------------------------------------------------------------------------------------------------------------------------------------------------------------------------------------------------------------------------------------------------------------------------------------------------------------------------------------------------------------------------------------------------------------------------------------------------------------------------------------------------------------------------------------------------------------------------------------------------------------------------------------------------------------------------------------------------------------------------------------------------------------------------------------------------------------------------------------------------------------------------------------------------------------------------------------------------------------------------------------------------------------------------------------------------------------------------------------------------------------------------------------------------------------------------------------------------------------------------------------------------------------------------------------------------------------------------------------------------------------------------------------------------------------
>1021
--------------------------------------------------------------------------------------------------------------------------------------------------------------------------------------------------------------------------------------------------------------------------------------------------------------------------------------------------------------------------------------------------------------------------------------------------------------------------------------------------------------------------------------------------------------------------------------------------------------------------------------------------------------------------------------------------------------------------------------------------------------------------------------------------------------------------------------------------------------------------------------------------------------------------------------------------------------------------------------------------------------------------------------------------------------------------------------------------------------------------------------------------------------------------------------------------------------------------------------------------------------------------------------------------------------------GTGAACCTGCGGAAGGATCATTATTGAATAAGC---T-AGTG-GGTTGTAGCTGGCTC-CTTG--GAGCA-TGTGCACACCTGCTTTC-TTAAT------CCATCCCCCTGTGCACCTTTTGTAGTCTTGTTGAGGA--GAGTGACTGGA---CCCTTCACT--------------------------------------------------------------GGGTTTGGT-----------TAGGATCCCTTCAAGTCTATGTCTTTA-TTATACACC-ATGT-AGTATGT-TGCAGAATGTAATC-AAT--GGGTCCTTGTGCCT-AT--AAAACTTTATACAACTTTCAGCAACGGATCTCTTGGCTCTCGCATCGATGAAGAACGCAGCGAAATGCGATAAGTAATGTGAATTGCAGAATTCAGTGAATCATCGAATCTTTGAACGCACCTTGCGCTCCTTGGTATTCCGAGGAGCATGCCTGTTTGAGTGTCATTAAAT--CATCAATCC-CCTTCCAGCT----TG------TCTGGCTGTGGATTGG-ATATTGGGGGTT---TC-TGCTGGCCTTA-----TTGTTGGGTCAGCTCCCCTGAAATGCATTAGCGGAAC-CGTTTGCGGTCTG-TCACTGGTGTGAT-AACTATC-TACAC-------CTAGGG----------CTGCTCTCTGTCTTGTTCAGC-TT-CTAACTGTCTCTCTG--TAGACAAA---CATTG-AATA-TTTGACCTCAAATCAGGTAGGACTACCCG-----------------------------------------------------------------------------------------------------------------------------------------------------------------------------------------------------------------------------------------------------------------------------------------------------------------------------------------------------------------------------------------------------------------------------------------------------GGTGGTCTCTGGCCATCCGAGTTGTAATCTAGAG-AAATGTTACCCGCGCTGGACCGTGTACAAGTCTCCTGGAATGGAGCGTCACAGAGGGTGAGAATCCCGTCTCTGACACGGACTACCAGGGCTTTGTGGTATGCTCTCAAAGAGTCGAGTTGTTTGGGAATGCAGCTCAAAATGGGTGGTAAATTCCATCTAAAGCTAAATATTGGCGAGAGACCGATAGCGAACAAGTACCGTGAGGGAAAGATGAAAAGAACTTTGGAAAGAGAGTTAAACAGTACGTGAAATTGCTGAAAGGGAAACGCTTGAAGTCAGTCACGTTGGCCAGGGATCAGCCTCGC-TTT--TGCGTGGTGTACTTTCTGGTTGATGGGTCAGCATC-AATTTTGACCGTTGGAAAAAGGCTTGGGGAATGTGACAGCT-CCGGCTGTGTTATAGCCCCTTGTCATATACAACGGTTGGGATTGAGGTACTCAATACGCCGCAAGGCCGGG--TTTCGACCACGTACGTGCTTAGGATGCTGGCATAATGGCTTTAAGCGACCCGTCTTGAAACACGGACCAAGGAGTCTGACATGCATGCGAGTGTTT-GGGTGCAAAACCCGAGCGCATAATGAAAGTGAAAGTTGAGATCCCTGTCGTGGGG-AGCATCGACGCCCAGACCAGAAC-TTTTGGGACGGATCTGCGGTAGAGCATGTATGTTGGGACCCGAAAGATGGTGAACTATGCCTGAATAGGGTGAAGCCAGAGGAAACTCTGGTGGAGGCTCGTAGCGATTCTGACGTGCAAATCGATCGTCAAATTTGGGTATGAGGGGCG-AA-AGACTAATC----------------------------------------------------------------------------------------------------------------------------------------------------------------------------------------------------------------------------------------------------------------------------------------------------------------------------------------------------------------------------------------------------------------------------------------------------------------------------------------------------------------------------------------------------------------------------------------------------------------------------------------------------------------------------------------------------------------------------------------------------------------------------------------------------------------------------------------------------------------------------------------------------------------------------------------------------------------------------------------------------------------------------------------------------------------------------------------------------------------------------------------------------------------------------------------------------------------------------------------------------------------------------------------------------------------------------------------------------------------------------------------------------------------------------------------------------
>1026
-----------------------------------------------TTGAGTTTTGATAGAGCTTTGCTCGTGTACCAAATCAGGTAGGCTGGGCTGCCATTGTGGAAATGCAGTGGTAGCTTGTCTACGAATTGCAATAATGATATGGGCGGGGGTGAATCCTTTGCAGACGACTTGAATGGGAACGGGGTACTGTAAGCGGTAGAGTAGCCTTGTTGCTACGATCCGCTGAGGTTAAGCCCTTGTTCTAAAGATTTGTTCAATATAATATT--GAACAGTTCTCTTA--------TATTT-------TCTGACTTGAGGGCCGGTC-AAACATGACTGACTGAC--ACTACCTGTGTCTTATCAGTCCTCGAGAAATCACCCAAAAATTTTCCGAGACAGTGCCCGTGTCTTTTGAGCCCTCGAGAAAACATGCAAAAATTTTCCGAGACAGTCCCTTGGTGAGTATCCATCTCGTTGTAGTCATTGATATGATGACTAT-TATTCTCTTCCCCGTCCTATACGACAATGCTGAGAAATA-GAGTGGGCTCA-------------------ATTCTT-----TTTTGATGA--GCACCAATCGCACTTGCCAGTGCCCTT---TGTCTGATCTGTCCCTC------------CTCTCAATCCATAAC-AAATCATAGCTAAT-ATCTCCCACAGATAA------------------------------------------------------------------------CGTGAGTCCAAGTCCAATTAGAGTC-----------------AACACAGACAGAGATGCCAGTCAGGATGAAAA-TATGTCCATCATTCGCAGTTTTCACTCTAGCACCCTCTG---ATCTAGAGTACTCCCCCAATGCAGAACATCCATAT-TCCTT---GTTGCATCGTGTGAACCCAAC-TGCACA-TGCAAA-GCTAGGCTACCACATCTAGTGGTC-TGCTGGAT-GGAAAGC-GGGGGTTGGTGTGATGCGGGGTCAA-TAA-TAGACC-TTCCTTT---GGATGTCTGATATGCACAATC-GTGCACCTGCTG-------------------------------------TCCTTCTGTCTGTCTCACTCTATTGTATGCTTGAGCTCTGAAGCCTAGTATTTGGTGTAT-----------------------------------------------------------------------------------------------------------------------------------GGCTT-CTTG--AAGCATTGTGCACACCTGCTGTC-TTTAT------TTATCCCTCTGTGCACCCTTTGTAGTCCTTGGAAGAG--CATGACATTAA---GCCTGAA-------------------------------CG-TGTGAAGTGAAGCAATTCCTTCTGCAATTAAGGTCG---------------CCATCTCTTCTGGTTCTATGTTTCG--CATATACCC-ACAT-AGTATGT-TACAGAATGTAATG-AAT--GGGCCACTGTGCCT-AT--AAAGCTATATACAACTTTCAGCAACGGATCTCTTGGCTCTCGCATCGATGAAGAACGCAGCGAAATGCGATAAGTAATGTGAATTGCAGAATTCAGTGAATCATCGAATCTTTGAACGCACCTTGCACTCCTTGGTATTCCGAGGAGTATGCCTGTTTGAGTGTCATTAAAC--TCTCAATCC-CATCCAGCTT----TTGTGAGCTGTGATTGTGGCTTGGAATGTTGGGGGTT---TC-TGCAGGCC----------TATAGGTCAGCTCCCCTAAAATGCATTAGTAGAAC-TGTTTGCAGTTTG-TCACTGGTGTGAT-AATTATC-TACAC-------CAT-AG-------ACTCTGCTCTCTGTTTTGTTCTGC-TT-CTAACCGTCTCTCTG--TAGACAAC---TATTG-AACT-TTTGACCTCAAATCAGGTAGGACTACCCGCTGAACTTAAGCATATCAATAGGCGGGGG----------------------------------------------------------------------------------------------------------------------------------------------------------------------------------------------------------------------------------------------------------------------------------------------------------------------------------------------------------------------------TAGTAACTGCGAGTGAAGCGGGAAAAGCTCAA-ATTTGAAATCTGGCGGTCCTTGGCCGTCCGAGTTGTAATCTAGAG-AAGTGTTACCCGCGCTGGACCATGTACAAGTCTCCTGGAATGGAGCGTCATAGAGGGTGAGAATCCCGTCTCTGACATGGACTACCAGGGCTTTGTGGTATGCTCTCAACGAGTCGAGTTGTTTGGGAATGCAGCTCAAAATGGGTGGTAAATTCCATCTAAAGCTAAATATTGGCGAGAGACCGATAGCGAACAAGTACCGTGAGGGAAAGATGAAAAGAACTTTGGAAAGAGAGTTAAACAGTACGTGAAATTGCTGAAAGGGAAACGCTTGAAGTCAGTCTCGTTGGCCGGGGATCAGCCTCACAATT--TGTGTGGTGTACTTTCTGGTTGATGGGTCAGCATC-AATTTTGACTGTTGGAAAAAGGCTTGGGGAATGTGACAGCT-CTGGCTGTGTTATAGCCCCTTGTCATATACAGCAGTTGGGATTGAGGAACTCAGCACGCCGCAAGGCCGGGTCTTTTGACCACGTTCGTGCTTAGGATGCTGGCATAATGGCTTTAAGCGACCCGTCTTGAAACACGGACCAAGGAGTCTAACATGCCTGCGAGTGTTTGGGGTGGAAAACCCGAGCGCATAATGAAAGTGAAAGTTGAGATCCCTGTCGTGGGG-AGCATCGACGCCCGGACCAGAAC-TTTTGGGACGGATCCGCGGTAGAGCATGTATGTTGGGACCCGAAAGATGGTGAACTATGCCTGAATAGGGTGAAGCCAGAGGAAACTCTGGTGGAGGCTCGTAGCGATTCTGACGTGCAAATCGATCGTCAAATTTGGGTAT-AGGGGCG-AA-AGACTAATCGAACCATCTAGTAGCTGGTTCCTGCCGAAGTTTCCCTCAGGATAGCAGAAACTCATATCAGATTTATGTGGTAAAGCGAATGATTAGAGGCCTTGGGGTTGAAACAACCTTAACCTATTCTCAAACTTTAAATATGTAAGAACGAGCCGTTTCTTGATTGAACCGCTCGGTGATTGAGAGTTTCTAGTGGGCCATTTTTGGTAAGCAGAACTGGCGATGCGGGATGAACCGAACGCGAGGTTAAGGTGCCGGAATTCACGCTCATCAGACACCACAAAAGGTGTTAGTTCATCTAGACAGCAGGACGGTGGCCATGGAAGTCGGAATCCGCTAAGGAGTGTGTAACAACTCACCTGCCGAATGAACTAGCCCTGAAAATGGATGGCGCTTAAGCGTGATACCCATACCTCGCCGTCAGCGTTGAAGTGACGCGCTGACGAGTAGGCAGGCGTGGAGGTCAGAGA-----------------------------------------------------------------------------------------------------------------------------------------------------------------------TGTCAATGCCTTGGAAGAGTGAACTAGCTAACTGAAATCTTAAAATCATTGTATTGATGGTTCTTGAGATAAC-GTAAGGGAAAA-AAATGATATTACCTTACTATAAGTGTTGTCCAACATTACTGGTGCCAGAAGACTCGGTAACGCCAGAAACGCAAACGTTAGTCGTCCTAAACAGGCGTAAAGGGTAAGTAGGCTGCTTTGAAAG-TTTTTAATT-AGGAAGCTCTTTTTAAAAAAA-------------------------------------------------------------AAATAAAGTAATTAATAATGAATTAAAGCTAGAATCAAATAGGGGATAAGCCAAATAATATTTAGTGTAAGGCTAATATCTTTAGATACTAAATGGAATAC-TAAGGTGAAAACTTTTATCTACTAATGATTGACGCTGAGGAACGAAGGTGAGAATAGAAAACAGGATTAGAGA-CCCAGGTATCTCTCACTGTCAACGATGAATG-GTAGTTGTTAGTTAACAATT-----TT-AACTAGTAACGATGTTAACGCGTTAACCATTCCGCCTTGCGAGTACGGTTGCAAAAC-------------------------------------------------------------------------------------------------------------------------------------------------------------------------
>1043
-----------------------------------CGCACATGTAAATTGAGTTTTGATAGAGCTTTGCTCGTGTACCAAATCAGGTGGGCTAGGCTGCCATTGTGGAAATGCAGTGGTAGCTTGTCTACGAATTGCAATGATGATATGGGCGGGGGTGAATCCTTTGCAGACGACTTGAATGGGAACGGGGTACTGTAAGCGGTAGAGTAGCCTTGTTGCTACGATCCGCTGAGGTTAAGCCCTTGTTCTAAAGATTTGTTCAACATAATGTT--GGATAGTTCTCTTA--------TATTT-------TATGACTTGAGGGCCGGTC-AAACATAACTGGTGAGT--ATGAGATTTG------------------------------------------------------------------------------------------------------------------------TGTGGGGACTGATATGATGAGCTT-GATTCTCTTCCCCGTCCTATACGACAATGGTGAGAAATA-GAGTGGGCCTA------------------------------TTCGTTTGG--GCGTGTTGTGCACTTGCCAGTGCGCTT---TGTCTGATGTTTTGCTT------------GTGTTTATGGATAAG-AGAACAAGGCTAAT-TTGCATTACAGGTGA------------------------------------------------------------------------TGTGAGTGCGAGTGTAACTACAGG------------------GGGAGATGGACAGATGGGATTCAGGATGAAAA-AATGTCCATAATTCGCAGTTTTCACTCTAGCACCCTCTG---ATGTGGAGTACTCCCCCAATGCAGAACATCCATAT-TCCTT---GTTGCAGTGTGTGAACCCAAT-TGCGCA-CGCAAA-TGTAGGCTACCA--CATAGTGGTG-TGCTGGAT-GGGAAGC-GGGGGTTGGTGTGATGCGGGGTCAA-TAA-TAGACC-TTCCTTT---GGATGTCTGATG-------------------------------------------------------------------------------------------------------------------------------------------T----------------------------------------------------------------------AGGATCATTATTGAATAAGT--AT-GGGG-GGTTGTAGCTGGCTT-CTTG--AAGCAATGTGCACACCTGCTGTC-TTTAT------TTATCCCTCTGTGCACCCTTTGTAGTCCTTGGAAGAG--CATGGCATTAG---GCCCTAA-------------------------------CG-TGTGAAGTGAAGTAATTCCTTCCGCAATTAAGGTAG---------------TCATCTCCCCTAGGTCTATGTTTTTG-CATATACCC-ACAT-AGTATGT-CACAGAATGTAATC-AAT--GGGCCATTGTGCCT-AT--AAAGCTATATACAACTTTCAGCAACGGATCTCTTGGCTCTCGCATCGATGAAGAACGCAGCGAAATGCGATAAGTAATGTGAATTGCAGAATTCAGTGAATCATCGAATCTTTGAACGCACCTTGCACTCCTTGGTATTCCGAGGAGTATGCCTGTTTGAGTGTCATTAAAC--TCTCAATCC-CATCCAGCTT----TTGTGGGCTGTGATTGTGGCTTGGAATGTTGGGGGTT---TC-TGCAGGCCCGTCATTATGTATGGGTCAGCTCCCCTAAAATGCATTAGTAGAAC-TGTTTGCAGTTTG-TCACTGGTGTGAT-AATTATC-TACAC-------CAA-AG-------A--CTGCTCTCTGTTTTGTTCTGC-TT-CCAACCGTCTCTCTG--TAGACAAC---TATTG-AACA-TTTGACCTCAAATCAGGTAGGACTACCCG-----------------------------------------------------------------------------------------------------------------------------------------------------------------------------------------------------------------------------------------------------------------------------------------------------------------------------------------TAACCCCCGTTGAGAAACTAAGCATATCAATAAGCGGAGGAAAAGAAACTAACAAGGATTCCCCTAGTAACTGCGAGTGAAGCGGGAAAAGCTCAA-ATTTGAAATCTGGCGGTCCTTGGCCGTCCGAGTTGTAATCTAGAG-AAGTGTTACCCGCGCTGGACCATGTACAAGTCTCCTGGAATGGAGCGTCATAGAGGGTGAGAATCCCGTCTCTGACATGGACTACCAGGGCTTTGTGGTATGCTCTCAAAGAGTCGAGTTGTTTGGGAATGCAGCTCAAAATGGGTGGTAAATTCCATCTAAAGCTAAATATTGGCGAGAGACCGATAGCGAACAAGTACCGTGAGGGAAAGATGAAAAGAACTTTGGAAATAGAGTTAAACAGTACGTGAAATTGCTGAAAGGGAAACGCTTGAAGTCAGTCACGTTGGCCGGGGATCAGCCTCACAAAT--TGTGTGGTGTACTTTCTGGTTGATGGGTCAGCATC-AATTTTGACTGTTGGAAAAAGGCTTGGGGAATGTGACAGCT-CTGGCTGTGTTATAGCCCCTTGTCATATACAGCAGTTGGGATTGAGGAACTCAGCACGCCGCAAGGCCGGG--TTTCGACCACGTTCGTGCTTAGGATGCTGGCATAATGGCTTTAAGCGACCCGTCTTGAAACACGGACCAAGGAGTCTAACATGCCTGCGAGTGTTT-GGGTGGAAAACCCGAGCGCATAATGAAAGTGAAAGTTGAGATCCCTGTCGTGGGG-AGCATCGACGCCCGGACCAGAAC-TTTTGGGACGGATCCGCGGTAGAGCATGTATGTTGGGACCCGAAAGATGGTGAACTATGCCTGAATAGGGTGAAGCCAGAGGAAACTCTGGTGGAGGCTCGTAGCGATTCTGACGTGCAAATCGATCGTCAAATTTGGGTAT-AGGGGCG-AA-AGACTAATCGAACCATTCAGTTGCAC----------------------------------------------------------------------------------------------------------------------------------------------------------------------------------------------------------------------------------------------------------------------------------------------------------------------------------------------------------------------------------------------------------------------------------------------------------------------------------------------------------------------------------------------------------------------------------------------------------------------------------------------------------------------------TCTTAAATCATTGTATTGATGGTTCTTGAGATAAC-GTAAGGGATAA-AAATGATATTACCTTACTATAAGTGTTGTCCAACATTACTGGTGCCAGAAGACTCGGTAACGCCAGAAACGCAAACGTTAGTCGTCCTAAACAGGCGTAAAGGGTAAGTAGGCTGCTTTGAAAG-TTTTTAATT-AGAAAGCTCTT----AAAAAA-------------------------------------------------------------AATTAAAGTAATTAATAATGAATTAAAGCTAGAATCAAATAGGGGATAAGCCAAATAATATTTAGTGTAAGGCTAATATCTTTAGATACTAAATGGAATAC-TAAGGTGAAAACTTTTATCTACTAATGATTGACGCTGAGGAACGAAGGTGAGAATAGAAAACAGGATTAGAGA-CCCAGGTATCTCTCACTGTCAACGATGAATG-GTAGTTGTTAGTTAACAATT-----TT-AACTAGTAACGATGTTAACGCGTTAACCATTCCGCCTTGCGAGTAC------------------------------------------------------------------------------------------------------------------------------------------------------------------------------------
>1045
-----------------------------------CGCACATGTAAATTGAGTTTTGATAGAGCTTTGCTCGTGTACCAAATCAGGTGGGCTAGGCTGCCATTGTGGAAATGCAGTGGTAGCTTGTCTACGAATTGCAATGATGATATGGGCGGGGGTGAATCCTTTGCAGACGACTTGAATGGGAACGGGGTACTGTAAGCGGTAGAGTAGCCTTGTTGCTACGATCCGCTGAGGTTAAGCCCTTGTTCTAAAGATTTGTTCAACATAATGTT--GGATAGTTCTCTTA--------TATTT-------TATGACTTGAGGGCCGGTC-AAACATAACTGGTGAGT--ATGAGATTTG------------------------------------------------------------------------------------------------------------------------TGTGGGGACTGATATGATGAGCTT-GATTCTCTTCCCCGTCCTATACGACAATGGTGAGAAATA-GAGTGGGCCTA------------------------------TTCTTTTGG--GCGTGTTGTGCACTTGCCAGTGCGCTT---TGTCTGATGTTTTGCTT------------GTGTTAATGGATAAG-AAAACAAGGCTAAT-TTGCATTACAGGTGA------------------------------------------------------------------------TGTGAGTGCAGGTGTAATTGCAGG------------------GGAAGATGGACAGATGGGATTCAGGATGAAAA-AATGTCCATAATTCGCAGTTTTCACTCTAGCACCCTCTG---ATGTGGAGTACTCCCCCAATGCAGAACATCCATAT-TCCTT---GTTGCAGTGTGTGAACCCAAT-TGCACA-CGCAAA-TGTAGGCTACCACATATAGTGGTG-TGCTGGAT-GGGAAGC-GGGGGTTGGTGTGATGCGGGGTCAA-TAA-TAGACC-TTCCTTT---GGATGTCTGATG-----------------------------------------------------------------------------------------------------------------------------------------------------------------------------------------------------------------------------------------T-GGTG-GGTTGTAGCTGGCTT-CTTG--AAGCAATGTGCACACCTGCTGTC-TTTAT------TTATCCCTCTGTGCACCCTTTGTAGTCCTTGGAAGAG--CATGGCAATAG---GCCCTAA-------------------------------CG-TGTGAAGTGAAGTAATTCCTTCCGCAATTAAGGTAG---------------TCATCTCCTCTAGGTCTATGTTTTTG-CATATACCC-ACAT-AGTATGT-TACAGAATGTAATC-AAT--GGGCCATTGTGCCT-AT--AAAGCTATATACAACTTTCAGCAACGGATCTCTTGGCTCTCGCATCGATGAAGAACGCAGCGAAATGCGATAAGTAATGTGAATTGCAGAATTCAGTGAATCATCGAATCTTTGAACGCATCTTGCACTCCTTGGTATTCCGAGGAGTATGCCTGTTTGAGTGTCATTAAAC--TCTCAATCC-CATCCAGC-T----TTGTGGGCTGTGATTGTGGCTTGGAATGTTGGGGGTT---TC-TGCAGGCCCGTCATTATATATGGGTCAGCTCCCCTAAAATGCATTAGTAGAAC-TGTTTGCAGTTTG-TCACTGGTGTGAT-AATTATC-TACAC-------CAA-AG-------A--CTGCTCTCTGTTTTGTTCTGC-TT-CCAATTGTCTCTCTG--TAGACAAC---TATTG-AACA-TTTGACCTCAAATCAGGTAGGACTACCCG----------------------------------------------------------------------------------------------------------------------------------------------------------------------------------------------------------------------------------------------------------------------------------------------------------------------------------------TATTACCGCCGGTATGATAATAGCATATCAATAAGCGGAGGAAAAGAAACTAACAAGGATTCCCCTAGTAACTGCGAGTGAAGCGGGAAAAGCTCAA-ATTTGAAATCTGGCGGTCCTTGGCCGTCCGAGTTGTAATCTAGAG-AAGTGTTACCCGCGCTGGACCATGTACAAGTCTCCTGGAATGGAGCGTCATAGAGGGTGAGAATCCCGTCTCTGACATGGACTACCAGGGCTTTGTGGTATGCTCTCAAAGAGTCGAGTTGTTTGGGAATGCAGCTCAAAATGGGTGGTAAATTCCATCTAAAGCTAAATATTGGCGAGAGACCGATAGCGAACAAGTACCGTGAGGGAAAGATGAAAAGAACTTTGGAAATAGAGTTAAACAGTACGTGAAATTGCTGAAAGGGAAACGCTTGAAGTCAGTCACGTTGGCCGGGGATCAGCCTCACAAAT--TGTGTGGTGTACTTTCTGGTTGATGGGTCAGCATC-AATTTTGACTGTTGGAAAAAGACTTGGGGAATGTGACAGCT-CTGGCTGTGTTATAGCCCCTTGTCATATACAGCAGTTGGGATTGAGGAACTCAGCACGCCGCAAGGCCGGG--TTTCGACCACGTTCGTGCTTAGGATGCTGGCATAATGGCTTTAAGCGACCCGTCTTGAAACACGGACCAAGGAGTCTAACATGCCTGCGAGTGTTT-GGGTGGAAAACCCGAGCGCATAATGAAAGTGAAAGTTGAGATCCCTGTCGTGGGG-AGCATCGACGCCCGGACCAGAAC-TTTTGGGACGGATCCGCGGTAGAGCATGTATGTTGGGACCCGAAAGATGGTGAACTATGCCTGAATAGGGTGAAGCCAGAGGAAACTCTGGTGGAGGCTCGTAGCGATTCTGACGTGCAAATCGATCGTCAAATTTGGGTAT-AGGGGCG-AA-AGACTAATCGAACCCATTCTTATGTTGGC------------------------------------------------------------------------------------------------------------------------------------------------------------------------------------------------------------------------------------------------------------------------------------------------------------------------------------------------------------------------------------------------------------------------------------------------------------------------------------------------------------------------------------------------------------------------------------------------------------------------------------------------------------------------------------TGTATTGATGGTTCTTGAGATAAC-GTAAGGGATAA-AAATGATATTACCTTACTATAAGTGTTGTCCAACATTACTGGTGCCAGAAGACTCGGTAACGCCAGAAACGCAAACGTTAGTCGTCCTAAACAGGCGTAAAGGGTAAGTAGGCTGCTTTGAAAG-TTTTTAATT-AGAAAGCTCTT----AAAAAA-------------------------------------------------------------AATTAAAGTAATTAATAATGAATTAAAGCTAGAATCAAATAGGGGATAAGCCAAATAATATTTAGTGTAAGGCTAATATCTTTAGATACTAAATGGAATAC-TAAGGTGAAAACTTTTATCTACTAATGATTGACGCTGAGGAACGAAGGTGAGAATAGAAAACAGGATTAGAGA-CCCAGGTATCTCTCACTGTCAACGATGAATG-GTAGTTGTTAGTTAACAATT-----TT-AACTAGTAACGATGTTAACGCGTTAACCATTCCGCCTTGCGAGTAC------------------------------------------------------------------------------------------------------------------------------------------------------------------------------------
>1051
AGTCAGATCCGTGCTAGAAACGATGATGTTGGTCCCGCACATGTAAATTGAGTTTTGATAGAGCTTTGCTCGTGTACCAAATCAGGTAGGCTGGGCTGCCATTGTGGAAATGCAGTGGTAGCTTGTCTACGAATTGCAATGATGATATGGGCGGGGGTGAATCCTTTGCAGACGACTTGAATGGGAACGGGGTACTGTAAGCGGTAGAGTAGCCTTGTTGCTACGATCCGCTGAGGTTAAGCCCTTGTTCTAAAGATTTGTTCAACATAATGTT--GGACAGTTCTCTTA--------TATTT-------TGTGACTTGAGGGCCGGTC-AAACATGACTGGTGAGT--ATTACCTTTG------------------------------------------------------------------------------------------------------------------------TGTGGTGGTTGATATGATGAGTAT-GATTCTCTTCCCCGTCATATACGACAATGGTGAGAAATA-GAGTGGGCTCA-------------------GAATTT-----TTTTTCCGA--GCACCAAGTACACTTGCCAGTGTCCTT---TGTCTGATCTCTTTCTT------------ATCCCAATCTATAAACAAACCCCATCTAAT-ATCTGTTACAGATTTT-----------------GTCCGCTCAAAAAATTTTT-CCGAGACACCATACACATAA--------------TGTTAGTCCACCTCTAATTACACCT-----------------GAGATAGACAGAAATCCCATTCAGGATGAAAA-AATGTCCACAATTCGCAGTTTTCACTCTAGCACCCTCTG---ATCAAGAGTACTCCCCCAATACTGAACATCCATAT-TCCTT---ATTGTAGTATGTGAACCCATTGCATAC----CCAA-TTTAGGCTACCACTTCTAGTGGTC-TGCTGGAT-GCAAAGT-GGGGGTCGGTGTAATGCGGGGTCAA-TAA-TAGACC-TTCCTTT---GGATGTCTGATGTCTGGCTG-----CTCTTCTGT--------------------------------------------------------CTATCTCACTATGTCCGT-------------------------------------------------------------------------------------------------------------------GGGGCATTTTTGGAT-AGT--AT-GGTG-GGTTGTAGCTGGCTT-CTTG--AAGCATTGTGCACACCTGCTGTC-TTTAT------TTATCCCTCTGTGCACCCTTTGTAGTCCTTGGAAGAG--TATGGCATTAG---GCCTTAA-------------------------------CGTTGTGAAGTGAAGCAATTCCTTCTACAATCAAGGTCG---------------TCATCTCTTCTGGTTCTATGTTTTT--CATATACCC-ACAT-AGTATGT-TACAGAATGTAATC-AAT--GGGCTATTGTGCCT-AT--AAAGCTATATACAACTTTCAGCAACGGATCTCTTGGCTCTCGCATCGATGAAGAACGCAGCGAAATGCGATAAGTAATGTGAATTGCAGAATTCAGTGAATCATCGAATCTTTGAACGCACCTTGCACTCCTTGGTATTCCGAGGAGTATGCCTGTTTGAGTGTCATTAAAC--TCTCAATCC-CATCCAGCTT----TTGTGAACTGTGATTGTGGCTTGGAATGTTGGGGGTT---TC-TGCAGGCC----------TATAGGTCAGCTCCCCTAAAATGCATTAGTAGAAC-TGTTTGCGGTTTG-TCACTGGTGTGAT-AATTATC-TACAC-------CAT-AG-------A--CTGCTCTCTGTTTTGTTCTGC-TT-CCAACCGTCTCTCTG--TAGACAAC---TATTG-AACT-TTTGACCTCAAATCAGGTAGGACTACCCGCTGAACTTAAGCATATCAATAAGCCAGAAGAAAGCCTCATTATTGAAATAAGTATGGTGGGTTGTAGCTGGCTTCTTGAAGCATTGTGCACACTGCTGTCTTTATTTATCCTCTGTGCACTTTGTAGTCTTGGAAGAGTATGGCATTTATGCTTTACGTTGTGAAGTGCAGCACTTCTCTACATCAGGATCTCTCTTCTGCTTCTATGTTTTTCATATACATAGTATGTTAAGAATGCCACTCATGGGCTATGT-TGCTATAAGCTATATACACTTGCCACGCATCCTGGCCTGCTCTGCGAGCAACGCGATAAKTTAAGATAAGTG-----------------------------------------------------------ATTCCCCTAGTAACTGCGAGTGAAGCGGGAAAAGCTCAA-ATTTGAAATCTGGCGGTCCTTGGCCGTCCGAGTTGTAATCTAGAG-AAGTGTTACCCGCGCTGGACCATGTACAAGTCTCCTGGAATGGAGCGTCATAGAGGGTGAGAATCCCGTCTCTGACATGGACTACCAGGGCTTTGTGGTATGCTCTCAAAGAGTCGAGTTGTTTGGGAATGCAGCTCAAAATGGGTGGTAAATTCCATCTAAAGCTAAATATTGGCGAGAGACCGATAGCGAACAAGTACCGTGAGGGAAAGATGAAAAGAACTTTGGAAAGAGAGTTAAACAGTACGTGAAATTGCTGAAAGGGAAACGCTTGAAGTCAGTCTCGTTGGCCGGGGATCAGCCTCACAATT--TGTGTGGTGTACTTTCTGGTTGATGGGTCAGCATC-AATTTTGACTGTTGGAAAAAGGCTTGGGGAATGTGACAGCT-CTGGCTGTGTTATAGCCCCTTGTCATATACAGCAGTTGGGATTGAGGAACTCAGCACGCCGCAAGGCCGGG--TTTCGACCACGTTCGTGCTTAGGATGCTGGCATAATGGCTTTAAGCGACCCGTCTTGAAACACGGACCAAGGAGTCTAACATGCCTGCGAGTGTTT-GGGTGGAAAACCCGAGCGCATAATGAAAGTGAAAGTTGAGATCCCTGTCGTGGGG-AGCATCGACGCCCGGACCAGAAC-TTTTGGGACGGATCCGCGGTAGAGCATGTATGTTGGGACCCGAAAGATGGTGAACTATGCCTGAATAGGGTGAAGCCAGAGGAAACTCTGGTGGAGGCTCGTAGCGATTCTGACGTGCAAATCGATCGTCAAATTTGGGTAT-AGGGGCG-AA-AGACTAATCGAACCATCTAGTAGCTGGTTCCTGCCGAAGTTTCCCTCAGGATAGCAGAAACTCGTATCAGATTTATGTGGTAAAGCGAATGATTAGAGGCCTTGGGGTTGAAACAACCTTAACCTATTCTCAAACTTTAAATATGTAAGAACGAGCCGTTTCTTGATTGAACCGCTCGGTGATTGAGAGTTTCTAGTGGGCCATTTTTGGTAAGCAGAACTGGCGATGCGGGATGAACCGAACGCGAGGTTAAGGTGCCGGAATTCACGCTCATCAGACACCACAAAAGGTGTTAGTTCATCTAGACAGCAGGACGGTGGCCATGGAAGTCGGAATCCGCTAAGGAGTGTGTAACAACTCACCTGCCGAATGAACTAGCCCTGAAAATGGATGGCGCTTAAGCGTGATACCCATACCTCGCCGTCAGCGTTGAAGTGACGCGCTGACGAGTAGGCAGGCGTGGAGGTCAGTGAAGAAGCCTAGGCAGTTGGTTTTCCC---CCCACCTTCCT--------------------------------------------------------------------------------------------------------------------------------TGTCAATG-CTTGTAAGAGTGAACTAGCTAACTGAAATCTTAAAATCATTGTATTGATGGTTCTTGAGATAAC-GTAAGGGATAA-AAATGATATTACCTTACTATAAGTGTTGTCCAACATTACTGGTGCCAGAAGACTCGGTAACGCCAGAAACGCAAACGTTAGTCGTCCTAAACAGGCGTAAAGGGTAAGTAGGCTGCTTTGAAAG-TTTTTAATT-AGAAAGCTCTTTTTTAAAAAA-------------------------------------------------------------AATTAAAGTAATTAATAATGAATTAAAGCTAGAATCAAATAGGGGATAAGCCAAATAATATTTAGTGTAAGGCTAATATCTTTAGATACTAAATGGAATAC-TAAGGTGAAAACTTTTATCTACTAATGATTGACGCTGAGGAACGAAGGTGAGAATAGAAAACAGGATTAGAGA-CCCAGGTATCTC----------------------------------------------------------------------------------------------------------------------------------------------------------------------------------------------------------------------------------------------------------------------------------
>1052
--------------------------------------------------------------------------------------------------------------------------------------------------------------------------------------------------------------------------------------------------------------------------------------------------------------------------------------------------------------------------------------------------------------------------------------------------------------------------------------------------------------------------------------------------------------------------------------------------------------------------------------------------------------------------------------------------------------------------------------------------------------------------------------------------------------------------------------------------------------------------------------------------------------------------------------------------------------------------------------------------------------------------------------------------------------------------------------------------------------------------------------------------------------------------------------------------------------------------------------------------------------------------------------------------------------------GTGAACCTGCGGAAGGATCATTATTGAATAAGT--AT-GGTG-GGTTGTAGCTGGCTT-CTTG--AAGCATTGTGCACACCTGCTGTC-TTTAT------TTATCCCTCTGTGCACCCTTTGTAGTCCTTGGAAGAG--TATGGCATTAG---GCCTTAA-------------------------------CGTTGTGAAGTGAAGCAATTCCTTCTACAATCAAGGTCG---------------TCATCTCTTCTGGTTCTATGTTTTT--CATATACCC-ACAT-AGTATGT-TACAGAATGTAATC-AAT--GGGCTATTGTGCCT-AT--AAAGCTATATACAACTTTCAGCAACGGATCTCTTGGCTCTCGCATCGATGAAGAACGCAGCGAAATGCGATAAGTAATGTGAATTGCAGAATTCAGTGAATCATCGAATCTTTGAACGCACCTTGCACTCCTTGGTATTCCGAGGAGTATGCCTGTTTGAGTGTCATTAAAC--TCTCAATCC-CATCCAGCTT----TTGTGAGCTGTGATTGTGGCTTGGAATGTTGGGGGTT---TC-TGCAGGCCT---------TATAGGTCAGCTCCCCTAAAATGCATTAGTAGAAC-TGTTTGCGGTTTG-TCACTGGTGTGAT-AATTATC-TACAC-------CAT-AG-------A--CTGCTCTCTGTTTTGTTCTGC-TT-CCAACCGTCTCTCTG--TAGACAAC---TATTG-AACT-TTTGACCTCAAATCAGGTAGGACTACCCG--------------------------------------------------------------------------------------------------------------------------------------------------------------------------------------------------------------------------------------------------------------------------------------------------------------------------------------------------------------------------------------------------------------------------------------------------------------------------------------------------------------------------------------------------------------------------------------------------------------------------------------------------------------------------------------------------------------------------------------------------------------------------------------------------------------------------------------------------------------------------------------------------------------------------------------------------------------------------------------------------------------------------------------------------------------------------------------------------------------------------------------------------------------------------------------------------------------------------------------------------------------------------------------------------------------------------------------------------------------------------------------------------------------------------------------------------------------------------------------------------------------------------------------------------------------------------------------------------------------------------------------------------------------------------------------------------------------------------------------------------------------------------------------------------------------------------------------------------------------------------------------------------------------------------------------------------------------------------------------------------------------------------------------------------------------------------------------------------------------------------------------------------------------------------------------------------------------------------------------------------------------------------------------------------------------------------------------------------------------------------------------------------------------------------------------------------------------------------------------------------------------------------------------------------------------------------------------------------------------------------------------------------------------------------------------------------------------------------------------------------------------------------------
>1055
-----------------------------------CGCACATGTAACTTGAGTTGAGATAGAGCTTTGCTCGTGTACCAAATCAGGTGGACTGGGCTGTCATGGTGGAAATACTGTGGCAGCTTGTCTACGAATTGCAATCATGATATGGGCGGGGGTGAATCCTTTGCAGACGACTTGAATGGGAACGGGGTACTGTAAGCGGTAGAGTAGCCTTGTTGCTACGATCTGCTGAGGTTAAGCCCTTGTTCTAAAGATTTGTTCAACACCAGTTG--AACTCTTTCTTTCT----TTCTTTGCTTCATCAAGTGAAATTGAGGGCCGGTC-AAATC-TGTGAGTTATC--ACAAGCCTTG-----------------------------------------------------------------------------------------------------------------------------CTTCTTGTAGGATGACTTT-TATTCTCTTCCCCGTCCTATGCGACCGTGACGAGAAATA-GAGCTGGTCTA-----TTGGAATAGACTCAGG---------ACTTCAATG--AAGTCGTGTGCACCAGCCAGTGCCACC---TAGCTGATCCGTTTATT------------ATGATTGT-GATGAA-TTGTAGTCACTGAC-TTGAAAATCTTGTGCT--------------CACAGGTCCCAATGGGTCAATGCTATGGTGA--------------------------GTTGATGATCAGTTTATTAATATTGCTT--------------AGGGGAGCCCCTTTCACCATGCAAGATGAAAAGCCTATCCATCATTCGCAGTTTCCACTCTAGCACCCTCCCAGAGTGCGGAGTACTCCCCCAATGCAGAACATCTATAT-TCCTCT--CTTGTGGTACATGAACCCA---TATGTA-CCCAGG-TGCAGGCCACCAC---TTCCGGTG-TGCTGGAT-GGAAAGC-GGGGGTGGGTGTGATGCGAGGTCAA-TAA-TAGACC-TTCCTTT---GGATGTCTGATA---------------------------------------------------------------------------------------------------------------------------------------------------------------------------------------------TTCCGTA-GGTGACCTGCGG-AGGATCATTATTGAATAAAC--AT-GACG-AGTTGTAGCTGGCTT-CAAGAGAAGCA-TGTGCACACTTGTTGTC-TTTAT------ACATCCACCTGTGCACCCTCTGTAGTCTTGGGGAACG--TGAATTGGCTT-ATCCCTCGATTGATTTTCTTGTCAATTGGATTGTGAGGAATGCTATA-------------CTCCATAATGTGTAGCTTCCTTCAATAGCC-ATGAGTCTTCTCTCAAGTCTATGTCTTTC-TCATATACCTATGTCTGCATGT-ATTAAAGTGTAATA-TCT--GGGCCTCTGTGCCT-AT--AAATCTCAATACAACTTTCAGCAACGGATCTCTTGGCTCTCGCATCGATGAAGAACGCAGCGAAATGCGATAAGTAATGTGAATTGCAGAATTCAGTGAATCATCGAATCTTTGAACGCACCTTGCGCTCCTTGGTATTCCGAGGAGCATGCCTGTTTGAGTGTCATTAAAT--TCTCAACCT-CATCCAGCTT----TGCG----GTTGGTTGTGGCTTGG-ATATTGGGGGTG---GT-TGCAGGTCTCTC----TTCTGAGGTCAGCTCTCCTGAAATGCATTAGCGGAAC-CGTTTGCAGTCTG-TCATCAGTGTGAT-AATTATC-TACAC-AACAGACAAAGG----------CTGCTCTCTGTGTTGTTCAGC-TT-CTAATAGTCTCTATG--TGGACAAC---TTATG-AATG-TTTGACCTCAAATCAGGTAGGACTACCCGCTGAACTTAAGCATATCAAAAAGC---------------------------------------------------------------------------------------------------------------------------------------------------------------------------------------------------------------------------------------------------------------------------------------------------------------------------------------------------------------------------TTCCCCTAGTAACTGCGAGTGAAGCGGGAAAAGCTCAA-ATTTAAAATCTGGAACTCTTTGGCTGTCCGAGTTGTAATCTAGAG-AAGTGTTACCCGCCCTGGACCGTGTACAAGTCTCCTGGAATGGAGCGTCATAGAGGGTGAGAATCCCGTCTCTGACATGGACTACCAGGGCTTTGTGGTATGCTCTCAAAGAGTCGAGTTGTTTGGGAATGCAGCTCAAAATGGGTGGTAAATTCCATCTAAAGCTAAATATTGGCGAGAGACCGATAGCGAACAAGTACCGTGAGGGAAAGATGAAAAGAACTTTGGAAAGAGAGTTAAACANNNNNNNNNNNNNNNNNNNNNNNNNNNNNNNNNNNNNNNNNNNNNNNNNNNNNNNNNNNNNNNN-NNN--NNNNNNNNNNNCTTTCTGGTTGACGGGTCAGCATC-AATTTTGACCATTGGAAAAAGGCTTGGGGAATGTGGCAGTT-TCGGCTGTGTTATAGCCCCTTGTCATATACAATGGTTGGGATTGAGGAACTCAGCACGCCACAAGGCCGGG--TTTCGACCACGTTCGTGCTTAGGATGCTGGCATAATGGCTTTAAGCGACCCGTCTTGAAACACGGACCAAGGAGTCTAACATGCCTGCAAGTATTT-GGGTGGAAAACCCGAGTGCGCAATGAAAGTGAAAGTTGAGATCCCTGTCGTGGGG-AGCATCGACGCCCGGACCAGAAC-TTTTGGGACGGATCCGCGGTAGAGCATGTATGTTGGGACCCGAAAGATGGTGAACTATGCCTGAATAGGGTGAAGCCAGAGGAAACTCTGGTGGAGGCTCGTAGCGATTCTGACGTGCAAATCGATCGTCAAATTTGGGTAT-AGGGGCG-AA-AGAC-----------------------------------------------------------------------------------------------------------------------------------------------------------------------------------------------------------------------------------------------------------------------------------------------------------------------------------------------------------------------------------------------------------------------------------------------------------------------------------------------------------------------------------------------------------------------------------------------------------------------------------------------------------------------------------------------------------------------------------------------------------------------------GTCCAACATTACTGGTGCCAGAAGACTCGGTAACGCCAGAAACGCAAACGTTAGTCGTCTTAATCAGGCGTAAAGGGTAAGTAGGCTGCTTTAAAAG-TTATTAATT-AGAAAGCTCTTTAAAAAAA---------------------------------------------------------------AATTAAAGTAAAAAATAATGAATTAAAGCTAGAATCAAATAGAGGATAAGCCAAATAATGTTTAGAGGAAGGCTGATATCTTTAGATACTAAATAGAATACTTAAGGTGAAAACTTTTATCTACTATTGATTGACGCTGAGGAACGAAGGTGAGAATAGAAAACAGGATTAGAGA-CCCAGGTATCTCTCACTGTCAACGATGAATG-GTGGTTGTTAGTT---TAAT-----TTAAACTAGTAACGATGCTAACGCGATAACCATTCCGCCTTGCGAGTAC------------------------------------------------------------------------------------------------------------------------------------------------------------------------------------
>1067
----------------------------------------------------------------------------------------------------------------------------------------------------------------------------------------------------------------------------------------------------------------------------------------------------------------------------------------------------------------------------------------------------------------------------------------------------------------------------------------------------------------------------------------------------------------------------------------------------------------------------------------------------------------------------------------------------------------------------------------------------------------------------------------------------------------------------------------------------------------------------------------------------------------------------------------------------------------------------------------------------------------------------------------------------------------------------------------------------------------------------------------------------------------------------------------------------------------------------------------------------------TTTTTATTTCTTTGTGGGGCCCCTTTTAAGAGTAAAAGTCGKRASAASGKYTYCGTAGGTGAACCTGCGGAAGGATCATTATTGAATAAAC--AT-GTTG-GGTTGTAGCTGGCTC-TTATA-GGGCA-TGTGCACATCCATCATC-TTTTA----TTACATCCACCTGTGAACCTCTTGTAGTCTTGGGATATG--GGGGAGACTGGCTTAACTTCAATGGGCTTCTTGTCTATTGGTCAATGAGGACTGTTGTA-----------------CGAAAGGACAGCTTTCCTTGATGGTCATGTTCCTTCTCCCCAAGTCTATGTCTTTT-CCATATACC-ATGTCAGCATGA-CTTAGAATGTACTC-CAT--AAGGCCCTCTGTGC-CT--ATATGTTAATACAACTTTCAGCAACGGATCTCTTGGCTCTCGCATCGATGAAGAACGCAGCGAAATGCGATAAGTAATGTGAATTGCAGAATTCAGTGAATCATCGAATCTTTGAACGCACCTTGCGCTCCTTGGTATTCCGAGGAGCATGCCTGTTTGAGTGTCATTAACT--TTCTCAAAC-CCACCAGCTT----TTTGTAG-TTGGATGTGGTTTTGG-ATGTGGGGGATC---TA-TGCGGGTCTCT-----ACTTGAGGTCAGCTCCCCTGAAATGCATTAGCGGAAC-TGTTTGCAGTCTG-TCATCAGTGTGAT-AATTTTTCTACACAAAAAGACAA-GG-------GC-TTGCTCTCTG-TTTGTTCAGC-TT-CCAATAGTCTCTTGG--TGGACAAGC-TTTTTG-AACT-TTTGACCTCAAATCAGGTAGGACTMCCCSMTGAACTTAAGCTATAAAATAGGGGGGGGAGAAAACC---------------------------------------------------------------------------------------------------------------------------------------------------------------------------------------------------------------------------------------------------------------------------------------------------------------------TTAAGCATATCAATAAGCGGAGGAMRARRAACTAACAAGGATTCCCCTAGTAACTGCGAGTGAAGCGGGAAAAGCTCAA-ATTTAAAATCTGGCAGTCTWTGGCTGTCCGAGTTGTAATCTAGAG-AAGTGTTGCCTGCGCTGGACTGTGTACAAGTCTTCTGGAATGGAGCATCATAGAGGGTGAGAATCCCGTCTCTGACACAGACTACCAGGGCTTTGTGGTATGCTCTCAAAGAGTCGAGTTGTTTGGGAATGCAGCTCAAAACGGGTGGTAAATTCCATCTAAAGCTAAATATTGGCGAGAGACCGATAGCGAACAAGTACCGTGAGGGAAAGATGAAAAGAACTTTGGAAAGAGAGTTAAACAGTACGTGAAATTGCTGAAAGGGAAACGCTTGAAGTCAGTCGTGTCGGCCAGGGATCAGCCTTGC--AT--TGCATGGTGCACTTCCTGGTTGACGGGTCAGCATC-AATTTTGACCATTGGAAAAAGGCTTTGGGAATGTGGCAGCTCCTGGCTGTGTTATAGCCCATTGTCATATACAATGGTTGGGATTGAGGAACTCAGCATGCCATGAGGCCGGG--TTTCGACCACGTTCATGCTTAGGATGCTGGCATAATGGCTTTAAGCGACCCGTCTTGAAACACGGACCAAGGAGTCTAACATGCCTGCAAGTATTT-GGGTGCAAAACCCGAGTGCGTAATGAAAGTGAAAGTTGAGATCCCTGTCGTGGGG-AGCATCGACGCCCGGACCAGAAC-TTTTGGGACGGATCCGCGGTAGAGCATGTATGTTGGGACCCGAAAGATGGTGAACTATGCCTGAATAGGGTGAAGCCAGAGGAAACTCTGGTGGAGGCTCGTAGCGATTCTGACGTGCAAATCGATCGTCAAATTTGGGTAT-AGGGGCG-AA-AGACTAATCGAACCATSYWKTAGCTGGTTCCTGCAGATCAT--------------------------------------------------------------------------------------------------------------------------------------------------------------------------------------------------------------------------------------------------------------------------------------------------------------------------------------------------------------------------------------------------------------------------------------------------------------------------------------------------------------------------------------------------------------------------------------------------------------------------------------------------------------------------------------------------------------------------------------------------------------------------------------------------------------------------------------------------------------------------------------------------------------------------------------------------------------------------------------------------------------------------------------------------------------------------------------------------------------------------------------------------------------------------------------------------------------------------------------------------------------------------------------------------------------------------------------------------------------------------------------------------------------------
>1572
AG---AATCCGTGCTAGAAACGATGAT-GTGGTCCCGCACATGTGACTTGAGTTGAGATAGAGCTTTGCTCGTGTACCAAATCAGGTGGGCTGGGCTGCCATAGTGGAAATGCTGTGGTGGCTTGTCTACGAATTGTAATCATAATATGGGCGGGGGTGAATCCTTTGCAGACGACTTGAAT-GGAACGGGGTACTGTAAGCGGTAGAGTAGCCTTGTTGCTACGATCCGCTGAGGTTAAGCCCTTGTTACAAAGATTTGTTCAACACAAATGT-TGAACTCTTTTCTATT---TCCCTTGCT---TGAATGGAACTTGAGGGCCGGTC-AAAC--TAAGGGTGAGT--GTTTGGTTTGC---------CTTTGTAGAGTTGCC--------------------------------------------------------------------------------------GCATCCTGTAGTGAAAGGCAATATGATGACTTTAAATTCTCTTCCCCGTCCTACACGACAATGCCGAGGAATAAGAGTGATCCTGT---TTACCAACAGGCTCAAGGCTC-----ACTTGTGTG--AGCCAAAGTGCACCAGCCAGTGCCTTC---AGTCTGATTCCGTTCT-------------GTAACAAAAGCTGTT-GTGGAATGCCAAGC-TGACTCCCTTACAGTG--------------CCCTCTCACTAACCGGTCATCATTGTGGATAATAGGGACAAAAT-------------AGTGAGTGTCAGTCTTCTAAGAATT-------------------TTGACTTCTTTTTGCCTTGCGAGATGAAAATCTAGTCCATCATTCGCAGTTTCCACTCTAACACCCTCCT---TGCCGGAGTACTCCCCCAATGCAGAACATCCATAT-TCCTG---CTTGTCGTATGTGAACCCAATAAATGTA-CACAAG-TGTTGGCTGCCA--TATGATGGCG-TGCTGGGT-GGGAAGC-GGGGGTTGGTGTGATGCGGGGTCAA-TAG-TAGACC-TTCCTTT---GGATGTCTGATATACAGCCG-----CTTCTCTTT--------------------------------------TGCTTTATTGATATTGAACTGACTAGAATC----------------------------------------------------------------------------------------------------------------------------------TTGAATAAAC--TT-GGTTGGGTTGTAGCTGGCTT-TTCG--AAGCA-TGTGCACGCCTGCCATC-TTTATAATCTATCATCCACCTGTGCACCCTTTGTAGTCTTGTGAAATG--AGAACAGCATA---TTCTCGACAAGGTGAACTCACCATTCGGATATGGGGAATGATGTG-----------------CAAAAAGCATAGCTCTCCCCAAATGC-TTGTAATTGTTTCCTGGACTATGTATTT--TCATATACC-ATAT-AGTATGT-TGCAGAATGTATCA-ATT--GGGACATAGTGCCT-AT--AAAACTCAATACAACTTTCAGCAACGGATCTCTTGGCTCTCGCATCGATGAAGAACGCAGCGAAATGCGATAAGTAATGTGAATTGCAGAATTCAGTGAATCATCGAATCTTTGAACGCACCTTGCGCTCCTTGGTATTCCGAGGAGCATGCCTGTTTGAGTGTCATTAAAT--TCTCAACCA-ACAGCAAT------TTTGATA-ATTGGCTGTGGCTTGG-ATGTTGGGGGTACTTTC-TGCGGGCCTCTATC-TAATTGAGGTCAGCTCCCCTAAAATGCATTAGCAGAAC-CGTTTGCGGTCAG-TCACCGGTGTGAT-AATTATC-TACAC-------CCA-AGACAAAAGG--CTGCTCTCTA-TGTGTTCAGC-TT-CTAATCGTCTGTTTG--TAGACAAC----TTTG-AACA-TTTGACCTCAAATCAGGTAGGACTACCCGCTGAACTTAAGC------------------------------------------------------------------------------------------------------------------------------------------------------------------------------------------------------------------------------------------------------------------------------------------------------------------------------------------------------------------------------------------------------------------------------------------------------------------------------------------------------------------------------------------------------------------------------------------------------------------------------------------------------------------------------------------------------------------------------------------------TGAAGGAACACTTG-AGTCAGTCGCGTTAACCAGAAATCAGCCTCGC--TC--TGCGT-GTGTAC-TTCTGGTTGACGGGTCAGCATCAAATTTTGACTGCTGGAAAAAGGCCTAGGGAATGTGGCAGCT-TCGGCTGTGTTATAGCCCTTTGTCATATACAGCAGTTGGGATTGAGGAACTCAGCACGCCGCAAGGCCGGG--TTTCGACCACGTTCGTGCTTAGGATGCTGGCATAATGGCTTTAAGTGACCCGTCTTGAAACACGGACCAAGGAGTCTAACATGCCTGCGAGTGTTT-GGGTGGAAAACCCAAGCGCGTAATGAAAGTGAAAGTTGAGATCCCTGTCGTGGGG-AGCATCGACGCCCGGACCAGAAC-TTTTGGGACGGATCCGCGGTAGAGCATGTATGTTGGGACCCGAAAGATGGTGAACTATGCCTGAATAGGGTGAAGCCAGAGGAAACTCTGGTGGAGGCTCGTAGCGATTCTGACGTGCAAATCGATCGTCAAATTTGGGTAT-AGGGGCG-AA-AGACTAATCGAACCATCTAGTAGCTGGTTCCTGCCGAAGTTTCCCTCAGGATAGCAGAAACTCATATCAGATTTATGTGGTAAAGCGAATGATTAGAGGCCTTGGGGTTGAAACAACCTTAACCTATTCTCAAACTTTAAATATGTAAGAACGAGCCGTTTCTTGATTGAACCGCTCGGTGATTGAGAGTTTCTAGTGGGCCATTTTTGGTAAGCAGAACTGGCGATGCGGGATGAACCGAACGCGAGGTTAAGGTGCCGGAATTCACGCTCATCAGACACCACAAAAGGTGTTAGTTCATCTAGACAGCAGGACGGTGGCCATGGAAGTCGGAATCCGCTAAGGAGTGTGTAACAACTCACCTGCCGAATGAACTAGCCCTGAAAATGGATGGCGCTTAAGCGTGATACCCATACCTCGCCGTCAGCGTTGAAGTGATGCGCTGACGAGTAGGCAGGCGTGGAGGTCAGTGAAGAA-----------------------------------------------------------------------------------------------------------------------------------------------------------------------------------------------------------------------------------------------------------------------------------------------------------------------------------ACGTTAGTCGTCTTAATCAGGCGTAAAGGGTAAGTAGGCTGCTTTAACAG-TTATTATTC-CCATAGCTCTTTAATTA-----------------------------------------------------------------TATTAAAGTAAGTAATAATGAATTAAAGCTAGAATCAAATAGAAGATAAGACAAATAACGCTAAGAGTAAGGCTGATATCTTTAGATACTTTGCGGAATACTAAAGGTGAAAACTTTTATCTACTAATGATTGACGCTGAGGAACGAAGGTGAGAATAGAAAACAGGATTAGAGA-CCCAGGTATCTCTCACTGTCAACGATGAATG-GTGGTTGTTAGTT--TAAAT-----AA-AACTAGTAACGATGTTAACGCGATAACCATTCCGCCTTGCGAGTAC------------------------------------------------------------------------------------------------------------------------------------------------------------------------------------
>1585
---------------------GATGATGTTGGTCCCGCACATGTGACTTGAGTTGAGATAGAGCTTTGCTCGTGTACCAAATCAGGTGGACTGGGTTGCCATGGCGGAAATGCTGTGGTGGCTTGTCTACGAATTGCAATCATAATATGGGCGGGGGTGAATCCTTTGCAGACGACTTGAATGGGAACGGGGTACTGTAAGCGGTAGAGTAGCCTTGTTGCTACGATCCGCTGAGGTTAAGCCCTTGTTACAAAGATTTGTTCAACACTTTGTT--GAACTCTTCTCTATTTCTTTCCTGGCT-------TGAAACTTGAGGGCCGGTC-AAAC--CAATGGTGAGT--GTTCTACTTT--------------GCAGAGTTGTC--------------------------------------------------------------------------------------ACA------TCCCTGTAGTGATATGATGACTTTAAATTCTCTTCCCCGTCCTACACGACAATGCCGAGGAACAAGAGTGATCCTGT---TTAATAACAGGTTCAGGCTCA-----CTTGTATGA--GCATAGAGTGCACCAGCCAGTGCCTTC---AGTCTGATTCTATTTTGTCAGT-------CCGTTCATGCGCACA-GAATGCTGACCTTT-TTACTTTCTTT----------------------CCCTACAGACAGGCCATTA-TGAAGCGAAGGGGCACAAAAT-------------GGTGAGTGTCAGTTCCATAGTACATTTC-------------ACCTCCCCTTGCCTTTCCAAAACAAGATGAAAATCTGGTCCATCATTCGCAGTTTCCACTCTAGCACCCTCCC--TTCCTGGAGTACTCCCCCAATGTGGAACATCCATAT-TCCCC---CTTGT-GTGTGTGAACCCATTATACATG-CACAAG-TGTGGGCCACCA--CGTTGTGGTG-CGCTGGGT-GGGAAGC-GGGGGTTGGTGTGATGCGGGGTCAA-----TAGACC-TTCCTTT---GGATGTCTGATATACTGCCA-----CCCCCTCTA-------------------------------------TTACTCCATTGATATTGAACTGACGCAAAGTTTTTTTTAGATAGTTAGCGGGATAGGTATATAGGGCTATTGCAAGGTAA---------------------------------------------------------------------------------TTGAATAACT--TT-GGTT-GGTTGTAGCTGGCTT-TTCG--AAGCA-TGTGCACGCCTCCCATC-TTTAT---CTATCATCCACCTGTGCACCTTTTGTAGTCTTATGAGATG--AGAACAGTGCGGACCCCTCGATAAGGTGAACTAACCTTTCGGATGTGGGGAATGATACG-----------------CGAAAGTGTGTCTCTCCCCAAAATGC-TTGTGATCATTTCTTAGACTATGTCTTT--TCATATACC-ATTT-AGTATGT-TGCAGAATGTATCA-ATT--GGCACTCGGTGCCT-AT--AAATCTTTATACAACTTTCAGCAACGGATCTCTTGGCTCTCGCATCGATGAAGAACGCAGCGAAATGCGATAAGTAATGTGAATTGCAGAATTCAGTGAATCATCGAATCTTTGAACGCACCTTGCGCTCCTTGGTATTCCGAGGAGCATGCCTGTTTGAGTGTCATTAAAT--TCTCAACTA-CACCAAT-------TTTTACA-ACTGGTTGTAGCTTGG-ATGTTGGAGGTA------TGCGGGCTTCTTT---CATAGAGGTCGGCTCCCCTGAAATGCATTAGCGGAAC-CGTTTGCGGTCAG-TCACCGGTGTGAT-AATTATC-TACGC-------CCA-AGAC-AATGG--CTGCTCTCTA-TGTGTTCAGC-TT-CCAATCGTCCATTTG--TGGACAAC----TTTG-AACA-TGTGACCTCAAATCAGTAGATAC----------------------------------------------------------------------------------------------------------------------------------------------------------------------------------------------------------------------------------------------------------------------------------------------------------------------------------------------------------------------------------------------------------------------TGCGAGTGAAGCGGGAAAAGCTCAA-ATTTAAAATCTGGCAGTCTTTGGCTGTCCGAGTTGTAATCTAGAG-AAGTGTTACCCGCGCTGGACCGTGTACAAGTCTCCTGGAATGGAGCGTCATAGAGGGTGAGAATCCCGTCTCTGACACGGACTACCAGGGCTTTGTGGTATGCTCTCAAAGAGTCGAGTTGTTTGGGAATGCAGCTCAAAATGGGTGGTAAATTCCATCTAAAGCTAAATATTGGCGAGAGACCGATAGCGAACAAGTACCGTGAGGGAAAGATGAAAAGAACTTTGGAAAGAGAGTTAAACAGTACGTGAAATTGCTGAAAGGGAAACGCTTGAAGTCAGTCGCGTTGGCCAGGGATCAGCCTCGC-TCT--TGCGTGGTGTACTTTCTGGTTGACGGGTCAGCATC-AATTTTGACCGCTGGAAAAAGGCTTAGGGAATGTGGCAGTT-TCGGCTGTGTTATAGCCCTTTGTCATATACAGCGGTTGGGATTGAGGAACTCAGCACGCCGCAAGGCCGGG--TGTCGACCACGTTCGTGCTTAGGATGCTGGCATAATGGCTTTAAGCGACCCGTCTTGAAACACGGACCAAGGAGTCTAACATGCCTGCGAGTGTTT-GGGTGGAAAACCCGAGCGCGTAATGAAAGTGAAAGTTGAGATCCCTGTCGTGGGG-AGCATCGACGCCCGGACCAGAAC-ATTTGTTACGGATCCGCGGTAGAGCATGTATGTTGGGAC-------------------------------------------------------------------------------------------------------------------------------------------------------------------------------------------------------------------------------------------------------------------------------------------------------------------------------------------------------------------------------------------------------------------------------------------------------------------------------------------------------------------------------------------------------------------------------------------------------------------------------------------------------------------------------------------------------------------------------------------------------------------------------------------------AAGAGTGAACTAGCTAACTGAAATCTTAAAATCATT-TAACAATGGTTCTTGAGATAAC-GTAAGGGAAAA-ATATGATAGTACCTTACTATAAGTGTTGTCCAACATTACTGGTGCCAGAAGACTCGGTAACGCCAGAAACGCAAACGTTAGTCGTCCTAATCAGGCGTAAAGGGTAAGTAGGCTGCTTTAACAG-TTATTATTT-AGAAAGCTCTTTAATTT-----------------------------------------------------------------TTTTAAAGTAGGTCATAATGAATTAAAGCTAGAATCAAATAGAAGATAAGACAAATAACGCTAAGAGTAAGGCTGATATCTTTAGATACTTTGCGGAATACTAAAGGTGAAAACTTTTATCTACTAATGATTGACGCTGAGGAACGAAGGTGAGAATAGAAAACAGGATTAGAGA-CCCAGGTATCTCTCACTGTCAACGATGAATG-GTGGTTGTTAGTT--TAAAA-----TA-AACTAGTAACGATGTTAACGCGATAACCATTCCGCCTTGCGAGTAC------------------------------------------------------------------------------------------------------------------------------------------------------------------------------------
>1658
--------------------------------------------------------------------------------------------------------------------------------------------------------------------------------------------------------------------------------------------------------------------------------------------------------------------------------------------------------------------------------------------------------------------------------------------------------------------------------------------------------------------------------------------------------------------------------------------------------------------------------------------------------------------------------------------------------------------------------------------------------------------------------------------------------------------------------------------------------------------------------------------------------------------------------------------------------------------------------------------------------------------------------------------------------------------------------------------------------------------------------------------------------------------------------------------------------------------------------------------------------------------------------------------------------------------------------------------------------------------TAGCTGGCTC-CTTG--GAGCAATGTGCACATCCACTGTC--TTAT------CTATCCACCTGTGCACCACTTGTAGTCCTGTAGTTGG--AGAGTGGCTGG-ACCCCTCAT-------------------------------TCGTGTG--------------------------GGGTGTGGT-----------CTTGAACCTCTCAGGTCTATGTCTTTA-TCATATACC-ATGT-AGTATGTTGCCAGAATGTAGTC-AAT--GGGCCTTCGTGCCT-ATA-GAAAACCTATACAACTTTCAGCAACGGATCTCTTGGCTCTCGCATCGATGAAGAACGCAGCGAAATGCGATAAGTAATGTGAATTGCAGAATTCAGTGAATCATCGAATCTTTGAACGCACCTTGCGCTCCTTGGTATTCCGAGGAGCATGCCTGTTTGAGTGTCATTAAAT--TCTCAAACC-CCCCTTCCAG----CTTGCTGGTTTGGTGTGGGTTTGG-ATATTGGGGGTT---TC-TGCAGGCCTCACTC------------------------------------------------------------------------------------------------------------------------------TT-----------------------------------------------------------------------------------------------------------------------------------------------------------------------------------------------------------------------------------------------------------------------------------------------------------------------------------------------------------------------------------------------------------------------------------------------------------------------------------------------------------------------------------------------------------------------------------------------------------------------------------------------------------------------------------------------------------------------------------------------------------------------------------------------------------------------------------------------------------------------------------------------------------------------------------------------------------------------------------------------------------------------------------------------------------------------------------------------------------------------------------------------------------------------------------------------------------------------------------------------------------------------------------------------------------------------------------------------------------------------------------------------------------------------------------------------------------------------------------------------------------------------------------------------------------------------------------------------------------------------------------------------------------------------------------------------------------------------------------------------------------------------------------------------------------------------------------------------------------------------------------------------------------------------------------------------------------------------------------------------------------------------------------------------------------------------------------------------------------------------------------------------------------------------------------------------------------------------------------------------------------------------------------------------------------------------------------------------------------------------------------------------------------------------------------------------------------------------------------------------------------------------------------------------------------------------------------------------------------------------------------------------------------------------------------------------------------------------------------------------------------------------------------------------------------------------------------------------------
>1665
----------------------------------------------------------------------------------------------------------------------------------------------------------------------------------------------------------------------------------------------------------------------------------------------------------------------------------------------------------------------------------------------------------------------------------------------------------------------------------------------------------------------------------------------------------------------------------------------------------------------------------------------------------------------------------------------------------------------------------------------------------------------------------------------------------------------------------------------------------------------------------------------------------------------------------------------------------------------------------------------------------------------------------------------------------------------------------------------------------------------------------------------------------------------------------------------------------------------------------------------------------------------------------------------------------------GTAGGTGAACCTGCGGAAGGATCATTATTGAATAAAC--AT-GGTG-GGTTGTAGCTGGCTC-TTAG--GAGCA-TGTGCACGCCTGCTGTC-TTTAT------CCATCCACCTGTGCACTCTTTGTAGTCTTGAGGAATG--AAAGCAGATTG---CTATCGA----------CATCAGTCGGACATGGGAGATTGCTGTG-------------TGCGAACGCGTACGGCTCTCTTCAATTGGT-CTGTAATCATCTTCAAGTCTATGTCTTT--TCATAAACT-TTGT-AGTATGT-TACCGAATGCATTT-ACT--GGGCCTTTGTGCCT-AT--AAATTGTTATACAACTTTCAGCAACGGATCTCTTGGCTCTCGCATCGATGAAGAACGCAGCGAAATGCGATAAGTAATGTGAATTGCAGAATTCAGTGAATCATCGAATCTTTGAACGCACCTTGCGCTCCTTGGTATTCCGAGGAGCATGCCTGTTTGAGTGTCATTAAAT--CCTCAATCC-CTTCAACCTT----TTTGTGG-GTTTGTTGTGGCTTGG-ATAATGGGGGC-------TGGAGGCTTC------TGTTGAGGTCTGCTCCTCTGAAATGCATTAGCAGAAC-TGTTTGCGGTCTG-TTACTGGTGTGAT-AATTATC-TACGC-------CAA-AA------GA--CTGCTCTCAA--TTGTTCAGC-TT-CTAATCGTCCATA----TGGACAAC---TTTTG-TATG-CTTGACCTCAAATCAGGTAGGACTACCCGCTGAACTTAAGCATATCAATAAGCGGAGGAAAAGAAAC-------TAACAAGGAT-----------------------------------------------------TCCCCTAGTAACTGCG-----------------------------------AGTGAAGCGGGA---------------------------------------------AAAGCTCAAATTTAAAATCTGGCGGTCTCTGGCCGTCCGAGTTGTAATCTAGAGAAGTGTTACCCGCGCT----------------------------------------------------------------------------------------------------------------------------------------------------------------------------------------------------------------------------------------------------------------------------------------------------------------------------------------------------------------------------------------------------------------------------------------------------------------------------------------------------------------------------------------------------------------------------------------------------------------------------------------------------------------------------------------------------------------------------------------------------------------------------------------------------------------------------------------------------------------------------------------------------------------------------------------------------------------------------------------------------------------------------------------------------------------------------------------------------------------------------------------------------------------------------------------------------------------------------------------------------------------------------------------------------------------------------------------------------------------------------------------------------------------------------------------------------------------------------------------------------------------------------------------------------------T-AGTAG-TGGTAGGGTAAAAGCCTACCAAGCCTACGATCAATAGCCAAGTTTGATAGAACAAATGGCCACATTGGGAATGAGAAGCCCCAAGTAGAATAATCTACCAGCAGTCAAGAATATTAGTCAATG-CTCGCAAGAGTGAACTAGCTAACTGAAATCATAAAATCATTGTATCAATGGTTCTTAAGATAAC-GTAAGGGAAAA-ATATGATGTTACCTTACTATAAGTGTTGTCCAACTTTACTGGTGCCAGAAGACTCGGTAACGCCAGAAACGCAAACGTTAGTCGTCCTAATCAGGCGTAAAGGGTAAGTAGGCTGCTTTAAAAG-TTATTAAAA-AAAAAAGCTCTTTAAATTTTG-------------------------------------------------------------GTTTAAAGTAATAGATAATGAATTAAAGCTAGAATCAAATAGGGGATAAGCCAAATAATATTTAGAGTAAGGCTAATATCTTTAGATACTAAATGGAATAC-TAAGGTGAAAACTTTTATCTACTATTGATTGACGCTGAGGAACGAAGGTGAGAATAGAAAACAGGATTAGAGA-CCCAGGTATCTCTCACAGTCAACGATGAATG-GTGGTTGTTAGTT---AAATGTAAAGT-AACTAGTAACGATGTTAACGCGATAACCATTCCGCCTTGCGAGTACGGTTGCAAAACTGAAACCAAAAAAATTAGTCGGTCTCGGAGCAAACGAAGTGAAGCATGTTATTTAATACGATACTACGCGTAAAATCTTACCAGATCTTGCATATTCTCTTTAAATTATTACTATTGAAGTAGAAGAATATTTCTAAAGCTACATTAGTTATAATACTGAGTT--ACAG
>1666
--------------------------------------------------------------------------------------------------------------------------------------------------------------------------------------------------------------------------------------------------------------------------------------------------------------------------------------------------------------------------------------------------------------------------------------------------------------------------------------------------------------------------------------------------------------------------------------------------------------------------------------------------------------------------------------------------------------------------------------------------------------------------------------------------------------------------------------------------------------------------------------------------------------------------------------------------------------------------------------------------------------------------------------------------------------------------------------------------------------------------------------------------------------------------------------------------------------------------------------------------------------------------------------------------------------------------CTGCGGAAGGATCATTATTGAATAAAC--AT-GGTG-GGTTGTAGCTGGCTC-TTAG--GAGCA-TGTGCACGCCTGCTGTC-TTTAT------CCATCCACCTGTGCACTCTTTGTAGTCTTGAGGAATG--ARAGCAGATTG---CTATCGA----------CATCAGTCGGACATGGGAGATTGCTGTG-------------TGCGAACGCGTACGGCTCTCTTCAATTGGT-CTGTAATCATCTTCAAGTCTATGTCTTT--TCATAAACT-TTGT-AGTATGT-TACCGAATGCATTT-ACT--GGGCCTYTGTGCCT-AT--AAATTGTTATACAACTTTCAGCAACGGATCTCTTGGCTCTCGCATCGAT---------------------------------------------------------------------------------------------------------------------------------------------------------------------------------------------------------------------------------------------------------------------------------------------------------------------------------------------------------------------------------------------------------------------------------------------------------------------------------------------------------------------------------------------------------------------------------------------------------------------------------------------------------------------------------------------------------------------------------------------------------------------------------------------------------------------------------------------------------------------------------------------------------------------------------------------------------------------------------------------------------------------------------------------------------------------------------------------------------------------------------------------------------------------------------------------------------------------------------------------------------------------------------------------------------------------------------------------------------------------------------------------------------------------------------------------------------------------------------------------------------------------------------------------------------------------------------------------------------------------------------------------------------------------------------------------------------------------------------------------------------------------------------------------------------------------------------------------------------------------------------------------------------------------------------------------------------------------------------------------------------------------------------------------------------------------------------------------------------------------------------------------------------------------------------------------------------------------------------------------------------------------------------------------------------------------------------------------------------------------------------------------------------------------------------------------------------------------------------------------------------------------------------------------------------------------------------------------------------------------------------------------------------------------------------------------------------------------------------------------------------------------------------------------------------------------------------------------------------------------------------------------------------------------------------------------------------------------------------------------------------------------------------------------------------------------------------------------------------------------------------------------------------------------------------------------------
>1674
--------------------------------------------------------------------------------------------------------------------------------------------------------------------------------------------------------------------------------------------------------------------------------------------------------------------------------------------------------------------------------------------------------------------------------------------------------------------------------------------------------------------------------------------------------------------------------------------------------------------------------------------------------------------------------------------------------------------------------------------------------------------------------------------------------------------------------------------------------------------------------------------------------------------------------------------------------------------------------------------------------------------------------------------------------------------------------------------------------------------------------------------------------------------------------------------------------------------------------------------------------------------------------------------------GTAACAAGGTTTCCGTAGGTGAACCTGCGGAAGGATCATTATTGAATAAAC--AT-AGTG-GGTTGTTGCTGGCTC-TTAG--GAGCA-TGTGCACACCTGCTGTC-TTTAT------CCATCCACCTGTGCACC-TTTGTAGTCTTTGGRAATG--AAAGCAGGCCA---TTATCGA---------GTAATACATCGGATGTGTGGAGTGCTTAA--------------------------GGCTCTCTTCAAATGGCCAGTAATCATGACCAGAGTCTATGCTTTT--CCATATACA-CTGT-TGTATGT-TAAAGAATGTATCT-AAT--GGGCTTGAATGCCT-AT---AAGCTTTATACAACTTTCAGCAACGGATCTCTTGGCTCTCGCATCGATGAAGAACGCAGCGAAATGCGATAAGTAATGTGAATTGCAGAATTCAGTGAATCATCGAATCTTTGAACGCATCTTGCGCTCCTTGGTATTCCGAGGAGCATGCCTGTTTGAGTGTCATTAAATCATCTCAATGC-CCATCAGCAT---T--------GCTGTTTTGGCTTTGG-AGCATGGGGAC-------TGCAGGCTTCTTCT--TCTTGAGGTCTGCTTCCCTTAAATGCATTAGCAGAAC-TGTTTGCAGTCTG-TGACTGGTGTGAT-AATTATT-TACAC-------CAA-CCATAAGCAG--CTGCTCTCTG-TAGGTTCAGC-TT-CTAATAGTCCTCTCA--TGGACAACTTTATATA-AGTA-TTTGACCTCAAATCAGGTAGGATTACCCGCTGAACTTAAGCATATCAATAAGCGGAAGTAAAAGTCS-------TAACAAGGAT-----------------------------------------------------TCCCCTAGTAACTGCG-----------------------------------AGTGAAGCGGGA---------------------------------------------AAAGCTCAAATTTGAAATCTGGCAGTCTATGGCTG---------------------------------------------------------------------------------------------------------------------------------------------------------------------------------------------------------------------------------------------------------------------------------------------------------------------------------------------------------------------------------------------------------------------------------------------------------------------------------------------------------------------------------------------------------------------------------------------------------------------------------------------------------------------------------------------------------------------------------------------------------------------------------------------------------------------------------------------------------------------------------------------------------------------------------------------------------------------------------------------------------------------------------------------------------------------------------------------------------------------------------------------------------------------------------------------------------------------------------------------------------------------------------------------------------------------------------------------------------------------------------------------------------------------------------------------------------------------------------------------------------------------------------------------------------------------------------------------AAGGTAGTTGGTAGAGTAAAAGCCTACCAAGCCTACGATCAATAGCCAAGTTTGATAGAACAAATGGCCACATTGGGAATGAGAAGCCCCAAGTAGAGTAATCTACCAGCAGTCAAGAATATTAGTCAATG-CTCGCAAGAGTGAACTAGCTAACTGAAATCATAAAATCATTGTATCAATGGTTCTTAAGATAAA-GTAAGGGAAAA-TTATGATATTACCTTACTATTAGTGTTGTCCAACATTACTGGTGCCAGAAGACTCGGTAACGCCAGAAACGCAAACGTTAGTCGTCCTAAACAGGCGTAAAGGGTAAGTAGGCTGCTTTAAAAG-TTCTTAATT-AGAAAGCTCTTTAAATA--------------------------------------------------------------------TAAAGTAATTAAAAATGAATTAAAGCTAGAATCAAACAGAGGATAAGCCAAATAATATTTAGAGTAAGGCTAATATCTTTAGATACTAAATGGAATACTTAAGGTGAAAACTTTTATCTACTATTGATTGACGCTGAGGAACGAAGGTGAGAATAGAAAACAGGATTAGAGA-CCCAGGTATCTCTCACAGTCAACGATGAATG-GTGGTTGTTAGTT---AAAT-----TT-AACTAGTAACGATGTTAACGCGATAACCATTCCGCCTTGCGAGTACGGTTGCAAAACTGAAACCAAAAAAATTAGTCGGTCTCGGAGCAAACGAAGTGAAGCATGTTATTTAATACGATACTACGCGTAAAATCTTACCAGATCTTGCATATTCTCTTTAAATTGTTAAT-----------------TAATTAACTTTAAATAATTAACGGTACTGAGTTTACAGG
>725
--------------------------------------------------------------------------------------------------------------------------------------------------------------------------------------------------------------------------------------------------------------------------------------------------------------------------------------------------------------------------------------------------------------------------------------------------------------------------------------------------------------------------------------------------------------------------------------------------------------------------------------------------------------------------------------------------------------------------------------------------------------------------------------------------------------------------------------------------------------------------------------------------------------------------------------------------------------------------------------------------------------------------------------------------------------------------------------------------------------------------------------------------------------------------------------------------------------------------------------------------------------------------------------GAAGTAAAAGTCGTAACAAGGTTTCCGTAGGTGAACCTGCGGAAGGATCATTATTGAATAACT--AT-GGTG-GGTTGTCGCTGGCTT-CTTGA-AAGCA-TGTGCACACCTGCTGTC-TTTAT------CTATCCCATTGTGCACCATTTGTAGTCTTGGGGGG----AGAGCAGTCAA----TCTCCC-------------------------------AAGTGTG--------------------------AGCTTTTG--------------AGCCCCTTCCAAGTCTATGTCTTTA-CCACAGACG-TTGT-AGTATGT-CACAGAATGTAATC-ATT--GGGCCTTTGTGCCT-AT--AGAACTCTATACAACTTTCAGCAACGGATCTCTTGGCTCTCGCATCGATGAAGAACGCAGCGAAATGCGATAAGTAATGTGAATTGCAGAATTCAGTGAATCATCGAATCTTTGAACGCACCTTGCGCTTCTTGGTATTCCGAGGAGCATGCCTGTTTGAGTGTCATTAAAT--TCTCAATCC-CTTCCACTTCT--TTTTGTAA-GCTGGCTGTGGCTTGG-ATATTGGGGGTT---TC-TGCGGGCCTTGTTA--TGTTGAGGTCAGCTCCCCTGAAATACATTAGCAGAAC-TGTTTGCGGTCTG-TCACTGGTGTGAT-AATTATC-TGCAC-------CAA-GG----------CTGCTTTCTGTCTTGTTCAGC-TT-CTAACTGTCTTTTT----GGACAAC---TATTG-AACA--TTGACCTCAA------TAGAA-------------------------------------A-----------------------------------------------------------------------------------------------------------------------------------------------------------------------------------------------------------------------------------------------------------------------------------------------------------------------------------------ATAGCGGAGGAAAGAAACTAACAAGGATTCCCCTAGTAACTGCGAGTGAAGCGGGAAAAGCTCAA-ATTTGAAATCTGGCGGTCTTTGGCCGTCCGAGTTGTAATCTAGAG-AAGTGTTACCCGCGCTGGACCGTGTACAAGTCTCCTGGAATGGAGCGTCATAGAGGGTGAGAATCCCGTCTCTGACACGGACTACCAGGGCTTTGTGGTATGCTCTCAAAGAGTCGAGTTGTTTGGGAATGCAGCTCAAAATGGGTGGTAAATTCCATCTAAAGCTAAATATTGGCGAGAGACCGATAGCGAACAAGTACCGTGAGGGAAAGATGAAAAGAACTTTGGAAAGAGAGTTAAACAGTACGTGAAATTGCTGAAAGGGAAACGCTTGAAGTCAGTCACATTGACTAGGGATCAGCCTTGC-ATT--TGCATGGTGTACTTTCTGGTTGATGGGTCAGCATC-AATTTTGACCGCTGGAAAAAGGCTTGGGGAATGTGACAGCT-CTGGCTGTGTTATAGACCCTTGTCATATACAGCGGTTGGGATTGAGGTATTCAGCACGCCGCAAGGCCGGG--TTTTGACCACGTTCGTGCTTAGGATGCTGGCATAATGGCTTTAAGCGACCCGTCTTGAAACACGGACCAAGGAGTCTAACATGCCTGCGAGTGTTT-GGGTGGAAAACCCAAGCGCGTAATGAAAGTGAAAGTTGAGATCCCTGTCGTGGGG-AGCATCGACGCCCGGACCAGAAC-TTTTGGGACGGATCTGCGGTAGAGCATGTATGTTGGGACCCGAAAGATGGTGAACTATGCCTGAATAGGGTGAAGCCAGAGGAAACTCTGGTGGAGGCTCGTAGCGATTCTGACGTGCAAATCGATCGTCAAATTTGGGTAT-AGGGGCG-AA-AGACAATCGACAT------------------------------------------------------------------------------------------------------------------------------------------------------------------------------------------------------------------------------------------------------------------------------------------------------------------------------------------------------------------------------------------------------------------------------------------------------------------------------------------------------------------------------------------------------------------------------------------------------------------------------------------------------------------------------------------------------------------------------------------------------------------------------------------------------------------------------------------------------------------------------------------------------------------------------------------------------------------------------------------------------------------------------------------------------------------------------------------------------------------------------------------------------------------------------------------------------------------------------------------------------------------------------------------------------------------------------------------------------------------------------------------------------------------------------------------------
>726
-------------------------------------------------------------------------------------------------------------------------------------------------------------------------------------------------------------------------------------------------------------------------------------------------------------------------------------------------------------------------------------------------------------------------------------------------------------------------------------------------------------------------------------------------------------------------------------------------------------------------------------------------------------------------------------------------------------------------------------------------------------------------------------------------------------------------------------------------------------------------------------------------------------------------------------------------------------------------------------------------------------------------------------------------------------------------------------------------------------------------------------------------------------------------------------------------------------------------------------------------------------------TAACTCGGCCCATTTAGAGGAAGTAAAAGTCGTAACAAGGTTTCCGTAGGTGAACCTGCGGAAGGATCATTATTGAATAACT--AT-GGTG-GGTTGTTGCTGGCTT-CTTG--AAGCA-TGTGCACACCTGCTGTC-TTTAT------CTATCCCATTGTGCACCATTTGTAGTCTTGGAGGGG---AGAGCAGTCAA----TCTCCC-------------------------------AAGTGTG--------------------------GGTTTTC---------------SGCCCCTTCCAGGTCTATGTCTTTT-CCACAAACA-TTGT-AGTATGTCCATARAACGTAATC-AAA--GGGCCTTTGTGCCT-AT--ACAACTTTATACAACTTTCAGCAACGGATCTCTTGGCTCTCGCATCGATGAAGAACGCAGCGAAATGCGATAAGTAATGTGAATTGCAGAATTCAGTGAATCATCGAATCTTTGAACGCACCTTGCGCTTCTTGGTATTCCGAGAAGCATGCCTGTTTGAGTGTCATTAAAT--TCTCAATCC-CTTCCAGTTC----TTTGTGG-GCTGGTTGTGGCTTGG-ATATTGGGGGTT---TC-TGCAG-------------------------------------------------------------------------------------------------------------------------------------------------------------------------------------------------------------------------------------------------------------------------------------------------------------------------------------------------------------------------------------------------------------------------------------------------------------------------------------------------------------------------------------------------------------------------------------------------------------------------------------GAAGCGGGAAAAGCTCAATATTTGAAATCTGGCGGTCTTTGGCCGTCCGAGTTGTAATCTAGAG-AAGTGTTACCCGCGCTGGACCGTGTACAAGTCTCCTGGAATGGAGCGTCATAGAGGGTGAGAATCCCGTCTCTGACACGGACTACCAGGGCTTTGTGGTATGCTCTCAAAGAGTCGAGTTGTTTGGGAATGCAGCTCAAAATGGGTGGTAAATTCCATCTAAAGCTAAATATTGGCGAGAGACCGATAGCGAACAAGTACCGTGAGGGAAAGATGAAAAGAACTTTGGAAAGAGAGTTAAACAGTACGTGAAATTGCTGAAAGGGAAACGCTTGAAGTCAGTCACATTGACCAGGGATCAGCCTTGC-ATT--TGCATGGTGTACTTTCTGGTTGATGGGTCAGCATC-AATTTTGACCGCT-GAAAAAGGCTTGGGGAATGTGACAGCT-CCGGCTGTGTTATAGACCCTTGTCATATACAGCGGTTGGGATTGAGGAACTCAGCACGCCGCAAGGCCGGG--TCTCGACCACGTTCGTGCTTAGGATGCTGGCATAATGGCTTTAAGCGACCCGTCTTGAAACACGGACCAAGGAGTCTAACATGCCTGCGAGTGTTT-GGGTGGAAAACCCAAGCGCGTAATGAAAGTGAAAGTTGAGATCCCTGTCGTGGGG-AGCATCGACGCCCGGACCAGAAC-TTTTGGGACGGATCTGCGGTAGAGCATGTATGTTGGGACCCGAAAGATGGTGAACTATGCCTGAATAGGGTGAAGCCAGAGGAAACTCTGGTGGAGGCTCGTAGCGATTCTGACGTGCAAATCGATCGTCAAATTTGGGTAT-A-----------------------------------------------------------------------------------------------------------------------------------------------------------------------------------------------------------------------------------------------------------------------------------------------------------------------------------------------------------------------------------------------------------------------------------------------------------------------------------------------------------------------------------------------------------------------------------------------------------------------------------------------------------------------------------------------------------------------------------------------------------------------------------------------------------------------------------------------------------------------------------------------------------------------------------------------------------------------------------------------------------------------------------------------------------------------------------------------------------------------------------------------------------------------------------------------------------------------------------------------------------------------------------------------------------------------------------------------------------------------------------------------------------------------------------------------------------------------
>727
-------------------------------------------------------------------------------------------------------------------------------------------------------------------------------------------------------------------------------------------------------------------------------------------------------------------------------------------------------------------------------------------------------------------------------------------------------------------------------------------------------------------------------------------------------------------------------------------------------------------------------------------------------------------------------------------------------------------------------------------------------------------------------------------------------------------------------------------------------------------------------------------------------------------------------------------------------------------------------------------------------------------------------------------------------------------------------------------------------------------------------------------------------------------------------------------------------------------------------------------------------------------------------------------------------------------------------------------------------------G-GGTTGTTGCTGGCTT-CTTG---AGCA-TGTGCACACCTGCTGTC-TTTAT------CTATCCCATTGTGCACCATCTGTAGTCTTGGAAGGAA--AAAGCAGTCAA---GCTCCTC-------------------------------TAGTGGG--------------------------AGTTTTGTT-----------GTCCTCCTTTCCAAGTCTATGTCTTTT-CCACAAACA-TTGT-AGTATGT-TATAGAATGTAATC-AAG--GGGCCTCTGTGCCT-ATATAGAAATCTATACAACTTTCAGCAACGGATCTCTTGGCTCTCGCATCGATGAAGAACGCAGCGAAATGCGATAAGTAATGTGAATTGCAGAATTCAGTGAATCATCGAATCTTTGAACGCACCTTGCGCTTCTTGGTATTCCGAGGAGCATGCCTGTTTGAGTGTCATTAAAT--TCTCAATCC-CTCCCAGTCT---TTTTGTAT-GCTGGGTGTGGCTTGG-ATATTGGGGGTT--TTT-TGCAGGCCT-------TGTCAAGGTCAGCTCCCCTGAAATACATTAGCAGAAC-TGTTTGCGGTCTG-TCACTGGTGTGAT-AATTATC-TGCAC-------CAAAGG----------CTGCTTTCTG--TCATTCAGC-TT-CTAACTGTCTTACT----GGACAATT-ACATTG-AATA--TTGACCTC-------------------------------------------------------------------------------------------------------------------------------------------------------------------------------------------------------------------------------------------------------------------------------------------------------------------------------------------------------------------------------------------------------------------------------------------------------------------------------------------------------------------------------------------------------------------------------------------------------------------------------------------------------------------------------------------------------------------------------------------------------------------------------------------------------------------------------------------------------------------------------------------------------------------------------------------------------------------------------------------------------------------------------------------------------------------------------------------------------------------------------------------------------------------------------------------------------------------------------------------------------------------------------------------------------------------------------------------------------------------------------------------------------------------------------------------------------------------------------------------------------------------------------------------------------------------------------------------------------------------------------------------------------------------------------------------------------------------------------------------------------------------------------------------------------------------------------------------------------------------------------------------------------------------------------------------------------------------------------------------------------------------------------------AACTTAATCTTGAGATCACT-TATATGTGGTACTCGAGATAAC-GTAAGGGAAAATAAATGATATTACCTTACTATAAGTGTTGTCCAA-ATCACTGGTGCCAGAAGACTCGGTAACGCCAGAAACGCAAACGTTAGTCGCATTAATCAGGCGTAAAGGGTAAGTAGGCAGCTTTAAAAT-TTATTAATT-ATTATGCTTTGTCTTAAT----------------------------------------------------------------TGATAAATAATTTAATATTGAATTAAAGCTAGAATCAAAAAGAGGATAAGCCAAATAATATTTAGAGTAGGGATGAAATCCGTAGATACTAAATGGAATACTTAAGGTGTAAACTTTTATCCAATAATGATTGACGCTGAGGAACGAAGGTGAGAATAGAAAATAGGATTAGAGA-CCCAGATATCTCTCACTGTCAACGATGAATG-GTAGTTGTTAGTC--TTAAT----ATA-GATTAGTAACGATGTTAACGCGATAACCATTCCGCCTTGCGAGTACGGTTGCAAAACTGAGG------------------------------------------------------------------------------------------------------------------------------------------------------------------AA
>728
-----------------------------------CGCACATGTGAAATGAGTTTTGATAGAGCTTTGCTCGTGTACCAAATGAGGTGGACTGGGTTGCCTTGGTGGAAATGCTGAGGTGACTTGTCTACGAATTGCAATGATGATATGGGCGGGGGTGAATCCTTTGCAGACGACTTGAATGGGAACGGGGTACTGTAAGCGGTAGAGTAGCCTTGTTGCTACGATCCGCTGAGGTTAAGCCCTTGTTCTAAAGATTTGTTCAGCATTGACTG--AGCTATTTTCTTTCT---GTATCATCT-------GGGAGCTTGAGGGCCGGTCAAAA---ATATGGTGAGT--GAGAGTGGTT------------------------------------------------------------------------------------------------------------------------GAAATTATGATAGTTGATGAGTGT-GATTCTATTCCCCGTCTTATACGACGATGGAGAGAAAG---AGTGGACCTGT---CTTTAGATGGGTTTGGGGGCTGA---TGATTTCTGC-CCCAGAAGAGCACTTGCCAGTGCGGTG---TTTCTGATATATACATATATGC-------CTGTGGCAAGAGTGA-ATGCAGTGGCTGAC-TGTTGATTTGTTTG--------------------TGCACAGGAAAAAT----------------------------------------GTGAGTAGAGACGGCTCACGGTG------------------AGAGGAAGGGGGCATGTTATGCAAGATGAAAA-TGTATCCATGATTTGCAGTTTCCACTCTAATGCCTTCCT---GTATGGAATACTCCCCCTATATGGAACATCCATAT-TCCTTG--TTTGCAGTATGTGAACCCGATGTGCATA-TGCAAG-TGTAGGCGGCCAGCTGTGATGGTG-TGCTGGAT-GGGAAAT-GGGGGTTGGCATGATGTGGGTTGAG-TAA-TAGACC-TTCCTTT---GGATGTCTGAGA----------------------------------------------------------------------------------------------------------------------------------------------------------------------------------------------------------------------------------------------------------------------------------------------------------------------------------------------------------------------------------------------------------------------------------------------------------------------------------------------------------------------------------------------------------------------------------TTTGGCTCTCGCATCGATGAAGAACGCAGCGAAATGCGATAAGTAATGTGAATTGCAGAATTCAGTGAATCATCGAATCTTTGAACGCACCTTGCGCTTCTTGGTATTCCGAGGAGCATGCCTGTTTGAGTGTCATTAAAT--TCTCAATCC-CTTCTGGCTC----TTAGTAA-GCTGGTTGTGGCTTGG-ACATTGGGGGTT---TC-TGCAGGCCTTGTTA--TATCAAGGTCAGCTCCCCTGAAATACATTAGCAGAAC-TGTTTGCGGTCTG-TCACTGGTGTGAT-AATTATC-TGCAC-------CAA-GG----------CTGC------------------------------------------------------------------------------------------------------------------------------------------------------------------------------------------------------------------------------------------------------------------------------------------------------------------------------------------------------------------------------------------------------------------------------------------------------------------------------------------------------------------------------------------------------------------------------------------------------------------------------------------------------------------------------------------------------------------------------------------------------------------------------------------------------------------------------------------------------------------------------------------------------------------------------------------------------------------------------------------------------------------------------------------------------------------------------------------------------------------------------------------------------------------------------------------------------------------------------------------------------------------------------------------------------------------------------------------------------------------------------------------------------------------------------------------------------------------------------------------------------------------------------------------------------------------------------------------------------------------------------------------------------------------------------------------------------------------------------------------------------------------------------------------------------------------------------------------------------------------------------------------------------------------------------------------------------------------------------------------------------------------------------------------------------------------------------------------------------------------TCTTAAATCATTGTATAAATGGTTCTTGAGATAAC-GTAAGGGATAA-AAATGATAGTACCTTACTATAAGTGTTGTCCAACAATACTGGTGCCAGAAGACTCGGTAACGCCAGAAACGCAAACGTTAGTCGTCCTAATCAGGCGTAAAGGGTAAGTAGGCTGCTTTGAAAG-TTGTTAATT-AGAAAGCTCTTTAAAATTT---------------------------------------------------------------TTTAAAAGTAATTAATAATGAATTAAAGCTAGAATCAAATAGGGGATAAGCCAAATAATATTTAGTGTAAGGCTAATATCTTTAGATACTAAATGGAATAC-TAAGGTGAAAACTTTTATCTACTAATGATTGACGCTGAGGAACGAAGGTGAGAATAGAAAACAGGATTAGAGA-CCCAGGTATCTCTCACTGTCAACGATGAATG-GTAGTTGTTAGTT---AAAC-----TT-AACTAGTAACGATGTTAACGCGTTAACCATTCCGCCTTGCGAGTAC------------------------------------------------------------------------------------------------------------------------------------------------------------------------------------
>729
------------------------------------GCACATGTG-AATGAGTTTTGATAGAGCTTTGCTCGTGTACCAAATGAGGTGGACTGGGTTGCCTTGGTGGAAATGCTAGGGTGGCTTGTCTACGAATTGCAATGATGATATGGGCGGGGGTGAATCCTTTGCAGACGACTTGAATGGGAACGGGGTACTGTAAGCGGTAGAGTAGCCTTGTTGCTACGATCCGCTGAGGTTAAGCCCTTGTTCTAAAGATTTGTTCAGCATTGACTG--AACTATTCTTTTCTTTCTGTATCAGTT-------AAAGACTTGAGGGCCGGTC-AAA---ATGTGGTGAGT--GGGAGTTGGT------------------------------------------------------------------------------------------------------------------------GAAATCATGATTGTTGATGAGTAT-GATTCTATTCCCCGTCTTATACGACGATGGAGAGAAAG---AGTGGACCCG----TGTCGAACGGGTCCGGGGGCTGA---TAATTTCTG--CCCAGAAGAGCACTTGCCAGTGCGCTG---TTTCTGATATATATATG--TGT-------GTGTGGCTTGAGCGA-GAGCTGTGGCTGAC-TGTTGGTTTGTTTG--------------------TCTCCAGGAAAAAT----------------------------------------GTGAGTAGAAAAGGGTCACGGCG------------------AGAGGAAGGGGCCATGTTATGGGAGATGAAAA-TGTATCCATGATTCCCAGTTTCCACTTTAATCCCTTCCT---GTATGGAATCCTCCCCCTATGTTGACCATCCATAT-TCCTT---GTTCCAGTATGTGAACCCGATGTCCATG-TCCAAG-TGTAGGCTCCCAGCTGTGCTGGTG-TGCTGGAG-GGGAAAC-GGGGGTGGGCATGATGGGGGTTGAG-TAA-TAGCCC-TTCCTTT---GGATTTCGGACA-----------------------------------------------------------------------------------------------------------------------------------------------------------------------------------------------------GTGAACCTGCGGAAGGATCATTATTGAATAACT--AT-GGCG-GGTTGTCGCTGGCTT-CTTG--AAGCA-TGTGCACACCTGCTGTC-TTTAT------CTATCCCATTGTGCACCATTTGTAGTCTTGGAGGGT---AGGGCAGTCAA----TCTCCC-------------------------------AAGTGTG--------------------------AGTTTTGGG---------------CCCCTTCCAGGTCTATGTCTTTTCCCACAAACA-TTGT-AGTATGTCCATAGAACGTAATC-AAA--GGGCCTTTGTGCCT-AT--AGAACTCTATACAACTTTCAGCAACGGATCTCTTGGCTCTCGCATCGATGAAGAACGCAGCGAAATGCGATAAGTAATGTGAATTGCAGAATTCAGTGAATCATCGAATCTTTGAACGCACCTTGCGCTTCTTGGTATTCCGAGAAGCATGCCTGTTTGAGTGTCATTAAAT--TCTCAATCC-CTTCCGGCTC----TTTGTAA-GCTGGTTGTGGTTTGG-ATATTGGGGGTT---TC-TGCAGGCCTTGTTA--AGTTGAGGTCAGCTCCCCTGAAATACATTAGCAGAAC-TGTTTGCGGTCTG-TCACTGGTGTGAT-AATTATC-TGCAC-------CAA-GG----------CTGCTTTCTGTCTTGTTCAGC-TT-CTAACTGTCCTCTT----GGACAAC---TATTG-AACA-TTTGACCTCAAATCAGGTAGGACTACCCG-----------------------------------------------------------------------------------------------------------------------------------------------------------------------------------------------------------------------------------------------------------------------------------------------------------------------------------------TATACCCCGCGTGGGAAAATAGCATATCAATAAGCGGAGGAAAAGAAACTAACAAGGATTCCCCTAGTAACTGCGAGTGAAGCGGGAAAAGCTCAA-ATTTGAAATCTGGCGGTCTTTGGCCGTCCGAGTTGTAATCTAGAGAAAGTGTTACCCGTGCTGGACCGTGTACAAGTCTCCTGGAATGGAGCGTCATAGAGGGTGAGAATCCCGTCTCTGACACGGACTACCAGGGCTTTGTGGTATGCTCTCAAAGAGTCGAGTTGTTTGGGAATGCAGCTCAAAATGGGTGGTAAATTCCATCTAAAGCTAAATATTGGCGAGAGACCGATAGCGAACAAGTACCGTGAGGGAAAGATGAAAAGAACTTTGGAAAGAGAGTTAAACAGTACGTGAAATTGCTGAAAGGGAAACGCTTGAAGTCAGTCACATTGACCAGGAATCAGCCTTGC-ATT--TGCATGGTGTACTTTCTGGTTGATGGGTCAGCATC-AATTTTGACCGCTGGAAAAAGGCTTGGGAAATGTGACAGCT-CTGGCTGTGTTATAGACCCTTGTCATATACAGCGGTTGGGATTGAGGAACTCAGCACGCCGCAAGGCCGGG--TTTCGACCACGTTCGTGCTTAGGATGCTGGCATAATGGCTTTAAGCGACCCGTCTTGAAACACGGACCAAGGAGTCTAACATGCCTGCGAGTGTTT-GGGTGGAAAACCCAAGCGCGTAATGAAAGTGAAAGTTGAGATCCCTGTCGTGGGG-AGCATCGACGCCCGGACCAGAAC-TTTTGGGACGGATCTGCGGTAGAGCATGTATGTTGGGACCCGAAAGATGGTGAACTATGCCTGAATAGGGTGAAGCCAGAGGAAACTCTGGTGGAGGCTCGTAGCGATTCTGACGTGCAAATCGATCGTCAAATTTGGGTAT-AGGGGCG-AA-AGACTAATCGAACCATCT--TAGGGGG---------------------------------------------------------------------------------------------------------------------------------------------------------------------------------------------------------------------------------------------------------------------------------------------------------------------------------------------------------------------------------------------------------------------------------------------------------------------------------------------------------------------------------------------------------------------------------------------------------------------------------------------------------------------------TCTTAAATCATTGAATCAATGGTTCTTGAGATAAC-GTAAGGGATAA-AAATGATAGTACCTTACTATAAGTGTTGTCCAACAATACTGGTGCCAGAAGACTCGGTAACGCCAGAAACGCAAACGTTAGTCGTCCTAATCAGGCGTAAAGGGTAAGTAGGCTGCTTTGAAAG-TTATTACTT-AGAAAGCTCTTTAAAAATTT--------------------------------------------------------------TTTAAAGGTAATTAATAATGAATTAAAGCTAGAATCAAATAGGGGATAAGCCAAATAATATTTAGTGTAAGGCTAATATCTTTAGATACTAAATGGAATAC-TAAGGTGAAAACTTTTATCTACTAATGATTGACGCTGAGGAACGAAGGTGAGAATAGAAAACAGGATTAGAGA-CCCAGGTATCTCTCACTGTCAACGATGAATG-GTAGTTGTTAGTT---AAAC-----TT-AACTAGTAACGATGTTAACGCGTTAACCATTCCGCCTTGCGAGTAC------------------------------------------------------------------------------------------------------------------------------------------------------------------------------------
>730
--------------------------------------------------------------------------------------------------------------------------------------------------------------------------------------------------------------------------------------------------------------------------------------------------------------------------------------------------------------------------------------------------------------------------------------------------------------------------------------------------------------------------------------------------------------------------------------------------------------------------------------------------------------------------------------------------------------------------------------------------------------------------------------------------------------------------------------------------------------------------------------------------------------------------------------------------------------------------------------------------------------------------------------------------------------------------------------------------------------------------------------------------------------------------------------------------------------------------------------------------------------------------------------------------------------------------------------------------------------------------------------------------------------------------------------------------------------------AGGCAA----TCTCCC-------------------------------AAGTGAG--------------------------AGTTTTGGG--------------CCCCTTTCCAGGTCTATGTCTTTT-TCACAAACA-TTGT-AGTATGTCCATAGAACGTAATC-AAA--GGGCCCTTGTGCCT-AT--AGAACTCTATACAACTTTCAGCAACGGATCTCTTGGCTCTCGCATCGATGAAGAACGCAGCGAAATGCGATAAGTAATGTGAATTGCAAAATTCAGTGAATCATCGAATCTTTGAACGCACCTTGCGCTTCTTGGTATTCCGAGAAGCATGCCTGTTTGAGTGTCATTAAAT--TCTCAATCC-CTTCCGGTTC----TTTGTAA-GCTGGTTGTGGCTTGG-ATATTGGGGGTT---TC-TGCGGGCCTTGTTA--AGTTGAGGTCAGCTCCCCTGAAATACATTAACAGAAC-TGTTTGCGGTCTG-TCACTGGTGTGAT-AATTATC-TGCAC-------CAA-GG----------CTGCTTTCTGTCTTGTTCAGC-TT-CTAACTGTCCTCTT----GGACAAC---TATTG-AACA-TTTGACCTCAAATCAGGTAGGACTACCCG------------------------------------------------------------------------------------------------------------------------------------------------------------------------------------------------------------------------------------------------------------------------------------------------------------------------------------------TTACCCCGGCTGGAACTTAAGCATATCAATAAGCGGAGGAAAAGAAACTAACAAGGATTCCCCTAGTAACTGCGAGTGAAGCGGGAAAAGCTCAA-ATTTGAAATCTGGCGGTCTTTGGCCGTCCGAGTTGTAATCTAGAG-AAGTGTTACCCGCGCTGGACCGTGTACAAGTCTCCTGGAATGGAGCGTCATAGAGGGTGAGAATCCCGTCTCTGACACGGACTACCAGGGCTTTGTGGTATGCTCTCAAAGAGTCGAGTTGTTTGGGAATGCAGCTCAAAATGGGTGGTAAATTCCATCTAAAGCTAAATATTGGCGAGAGACCGATAGCGAACAAGTACCGTGAGGGAAAGATGAAAAGAACTTTGGAAAGAGAGTTAAACAGTACGTGAAATTGCTGAAAGGGAAACGCTTGAAGTCAGTCACATTGACCAGGGATCAGCCTTGC-ATT--CGCATGGTGTACTTTCTGGTTGATGGGTCAGCATC-AATTTTGACCGCTGGAAAAAGGCTTGGGGAATGTGACAGCT-CTGGCTGTGTTATAGACCCTTGTCATATACATCGGTTGGGATTGAGGAACTCAGCACGCCGCAAGGCCGGG--TTTCGACCACGTTCGTGCTTAGGATGCTGGCATAATGGCTTTAAGCGACCCGTCTTGAAACACGGACCAAGGAGTCTAACATGCCTGCGAGTGTTT-GGGTGGAAAACCCAGGCGCGTAATGAAAGTGAAAGTTGAGATCCCTGTCGTGGGG-AGCATCGACGCCCGGACCAGAAC-TTTTGGGACGGATCTGCGGTAGAGCATGTATGTTGGGACCCGAAAGATGGTGAACTATGCCTGAATAGGGTGAAGCCAGAGGAAACTCTGGTGGAGGCTCGTAGCGATTCTGACGTGCAAATCGATCGTCAAATTTGGGTAT-AGGGGCG-AA-AGACTAATCGAACCCATC--TAATTGGCTC------------------------------------------------------------------------------------------------------------------------------------------------------------------------------------------------------------------------------------------------------------------------------------------------------------------------------------------------------------------------------------------------------------------------------------------------------------------------------------------------------------------------------------------------------------------------------------------------------------------------------------------------------------------------TCTTAAATCATTGATTCAATGGTTCTTGAGATAAC-GTAAGGGATAA-AAATGATAGTACCTTACTATAAGTGTTGTCCAACAATACTGGTGCCAGAAGACTCGGTAACGCCAGAAACGCAAACGTTAGTCGTCCTAATCAGGCGTAAAGGGTAAGTAGGCTGCTTTGAAAG-TTGTTAATT-AGAAAGCTCTTTAAAATTTT--------------------------------------------------------------TTTAAAGGTAATTAATAATGAATTAAAGCTAGAATCAAATAGGGGATAAGCCAAATAATATTTAGTGTAAGGCTAATATCTTTAGATACTAAATGGAATAC-TAAGGTGAAAACTTTTATCTACTAATGATTGACGCTGAGGAACGAAGGTGAGAATAGAAAACAGGATTAGAGA-CCCAGGTATCTCTCACTGTCAACGATGAATG-GTAGTTGTTAGTT---AAAC-----TT-AACTAGTAACGATGTTAACGCGTTAACCATTCCGCCTTGCGAGTAC------------------------------------------------------------------------------------------------------------------------------------------------------------------------------------
>732
----------------------------GTTGGTCCGCACATGTG-AATGAGTTTTGATAGAGCTTTGCTCGTGTACCAAATGAGGTGGACTAGGCTGCCTTAGTGGAAATACTAGGGTAGCTTGTCTACGAATTGCAATGATGATATGGGCGGGGGTGAATCCTTTGCAGACGACTTGAATGGGAACGGGGTACTGTAAGCGGTAGAGTAGCCTTGTTGCTACGATCCGCTGAGGTTAAGCCCTTGTTCTAAAGATTTGTTCAGTGTAGACTG--AACTATTATTTTCT----GCATTAGCT-------ATGAAGTTGAGGGCCGGTC-AAA---AATTGGTGAGT--AAGAAGGTG-------------------------------------------------------------------------------------------------------------------------AAAATTCTGGTTGTTGATGAGTGT-GATTCTGTTCCCCGTCTTATACGACGATGGAGAGAAAG---AGTAGAGCCACCTTGGATGGATGGGCTTGAGGGTTAA---TTTGATTGG--CCTTGAATAGCACTTGCCAGTGCGGAG---AGACTGATATATATTGGCAATG-------GTGTGGATTGAGTGG-TTGCGGTGACTGAC-TGGTGTTTTGTTTGTT-----------------GTGTACAGGAAAAAA----------------------------------------GTGAGTAGAGAAGT---------------------------GGGTGGAGGGCAGATATTATGCGGGATGAAAA-TGTAACCATAATTCGCAGTTTCCACTCTAATGCCTTCCT---GTGAGGAATACTCCCCCAATGTGGAACATCCATAC-TCCTT---GTTTTCACATGTGAACCCAATATGCATG-TGGGAATTGTAGGCTGCCAAATATAATGGTA-TGCTGGAT-GGAAAATGGGGGGTTGGCATGATGTGGGTTTGG-CAA-TAGACC-TTCCTTT---GGATGTTTGATATGCATAAAA-AAGCTCTTCTCTGACCACAGAAAAGGGTTGCCCCTCCCCCCCCCCGCTGTTCAGGTGATTGAATTGGACTGACTAGTTGTTT-----------CTAGTATATAGGGTCATCAAGGAATCAACAT----------------------------------------------------------------GTGACCTGCGGAAGGATCATTATTGAATAACT--AT-GGTG-GGTTGCTGCTGGCTT-CTTG--AAGTA-TGTGCACGCCTGCTGTC-TTTAT------CTATCCCTTTGTGCACCATCTGTAGTCTTGAAGGGGA--AAAGCAGCCAA----GTCCTC-------------------------------AAGTGGG--------------------------AGTTGTGTTG------------TCCTCCTTCCAAGTCTATGTCTTTT-CCACAAACC-TTAT-AGTATGT-TATAGAATGTAATC-AAA--AGGTTTTTATGCCT-AT------ATCTATACAACTTTCAGCAACGGATCTCTTGGCTCTCGCATCGATGAAGAACGCAGCGAAATGCGATAAGTAATGTGAATTGCAGAATTCAGTGAATCATCGAATCTTTGAACGCACCTTGCGCTTCTTGGTATTCCGAGGAGCATGCCTGTTTGAGTGTCATTAAAT--TCTCAATCC-CTCCCAGTGT----TTTGTAT-GCTGGTTGTGGTTTGG-ATATTGGGGGTT---TCTTGCAGGCCT-------TGTTAAGGTCAGCTCCCCTGAAATACATTAGCAGAAC-TGTTTGCAGTCTG-TCACTGGTGTGAT-AATTATC-TGCAC-------CAAAGG----------CTGCTTCTTG--TTGTTCAGC-TT-CTAACTGTCCTATT----GGACAATC-ACGTTG-AACA-TTTGACCTCAAATCAGGTAGGACTACCCGCTGAACTTAAGCATATCAA---------------------------------------------------------------------------------------------------------------------------------------------------------------------------------------------------------------------------------------------------------------------------------------------------------------------------------------------------------------------------------------------------------GGGAAAAGCTCAA-ATTTAAAATCTGGCGGTCTTTGGCCGTCCGAGTTGTAATCTAGAG-AAGTGTTACCCGCGCTGGACCATGTACAAGTCTCCTGGAATGGAGCGTCATAGAGGGTGAGAATCCCGTCTCTGACATGGACTACCAGGGCTTTGTGGTATGCTCTCAAAGAGTCGAGTTGTTTGGGAATGCAGCTCAAAATGGGTGGTAAATTCCATCTAAAGCTAAATATTGGCGAGAGACCGATAGCGAACAAGTACCGTGAGGGAAAGATGAAAAGAACTTTGGAAAGAGAGTTAAACAGTACGTGAAATTGCTGAAAGGGAAACGCTTGAAGTCAGTCACATTGGCCAGGGATCAGCCTTGC-ATT--TGCATGGTGTACTTTCTGGTTGATGGGTCAGCATC-AATTTTGACTGCTGGACAAAGGCTTGGGGAATGTGACAGCT-CTGGCTGTGTTATAGACCCTTGTCATATACAGCAGTTGGGATTGAGGAACTCAGCACGCCACAAGGCCGGG--TTTCGACCACGTTCGTGCTTAGGATGCTGGCATAATGGCTTTAAGCGACCCGTCTTGAAACACGGACCAAGGAGTCTAACATGCCTGCGAGTGTTT-GGGTGGAAAACCCAAGCGCGTAATGAAAGTGAAAGTTGAGATCCCTGTCGTGGGG-AGCATCGACGCCCGGACCAGAAC-TTTTGGGACGGATCTGCGGTAGAGCATGTATGTTGGGACCCGAAAGATGGTGAACTATGCCTGAATAGGGTGAAGCCAGAGGAAACTCTGGTGGAGGCTCGTAGCGATTCTGACGTGCAAATCGATCGTCAAATTTGGGTAT-AGGGGCG-AA-AGACTAATCGAACCATCTAGTAGCTGGTTCCTGCCGAAG----------------------------------------------------------------------------------------------------------------------------------------------------------------------------------------------------------------------------------------------------------------------------------------------------------------------------------------------------------------------------------------------------------------------------------------------------------------------------------------------------------------------------------------------------------------------------------------------------------------------------------------------------------------------------------TGGTTCTTGAGATAAC-GTAAGGGAAAA-AAATGATAGTACCTTACTATAAGTGTTGTCCAACTATACTGGTGCCAGAAGACTCGGTAACGCCAGAAACGCAAACGTTAGTCGTCCTAATCAGGCGTAAAGGGTAAGTAGGCTGCTTTGAAAG-TTGTTAATT-AGAAAGCTCTTTAAAAAACAA----------------------------------------------------------AAATTTTAAAGTAAATAATAATGAATTAAAGCTAGAATCAAATAGGGGATAAGCCAAATAATATTTAGTGTAAGGCTAATATCTTTAGATACTAAATGGAATAC-TAAGGTGAAAACTTTTATCTACTAATGATTGACGCTGAGGAACGAAGGTGAGAATAGAAAACAGGATTAGAGA-CCCAGGTATCTCTCACTGTCAACGATGAATG-GTAGTTGTTAGTT---AAAC-----TT-AACTAGTAACGATGTTAACGCGTTAACCATTCCGCCTTGCGAGTAC------------------------------------------------------------------------------------------------------------------------------------------------------------------------------------
>739
------------------------------------GCACATGTG-AATGAGTTTTGATAGAGCTTTGCTCGTGTACCAAATGAGGTGGAAAGGGCTGCCTTGGTGGAAATGCCTTGGTGGCTTGTCTACGAATTGCAATGATGATATGGGCGGGGGTGAATCCTTTGCAGACGACTTGAATGGGAACGGGGTACTGTAAGCGGTAGAGTAGCCTTGTTGCTACGATCCGCTGAGGTTAAGCCCTTGTTCTAAAGATTTGTTCAGCATTGACTG--AGCTATTCTTTCT-----ATATTAGGT-------GAAAAGTTAAGGGCCGGTC-AAA---AATTGGTGAGT--GGGAGTTTGT------------------------------------------------------------------------------------------------------------------------AGAATTATGATTGTTGATGAGGGT-GATTCTATTCCCCGTCTTATACGACAATGGTGAGAAAGA--AGTGGACCTG----TCTTGGATGGGTCCTGGGGCAGA---TGATTTCTG--GCCAGAAGAGCACTTGCCAGTGCTGTTGCAGTTCTGATTTATATCT-------------GTGTGTGTGTTGTTG-TAGCTGTGGCTGACTTGTTGTTTTGTTTG--------------------GGCAGAGGAAAGAT-----------------------GTGAGTA---------GGTGAGTAGCTTGGGGCTATGGTT-------------------CACAGAAGGAGCATGTTATGCGAGATGAAAA-TATACCAATGATTTGCAGTTTCCACTCTAGTGCCTTCCT---GTATGGAATACTCCCCCTGTGTGGAATGTCCATTC-ACCTT---ATTGCAGTATGCGAACCCTTAGTGCATG-TGCAAG-TGTATGGTGCCAGGTATAATGGCA-TGGTGGAC-AGGAAACGGGGGGTTGGCATGATGTGGGTTGAG-TCA-TAGACC-TTCCTTT---GGATGTCTGATATGCATAATG-ATGCTCTTTCTGG---------------------------------------------------------------------------------------------------TGA-------------------------------------------------------------------------------------------ATTATTGAATAACT--AT-GGGG-GGATGGCGCTGGCTT-CTTG--AAGCA-TGTGCACACCTGCTGTC-TTTAT------CTATCCCACTGTGCACCACTTGTAGTCTTGGAGGGAA--AGAGCAGTCAA----GCT-------------------------------------------------------------------------------------------CCCCTTTCAGGTCTATGTCTTAT-CCACAGACG-TTGT-AGTATGT-CATGGAATGTAATC-AAA--GGGTCTTTGTGCCT-AT--AGAACTCTATACAACTTTCAGCAACGGATCTCTTGGCTCTCGCATCGATGAAAAACGCAGCGAAATGCGATAAGTAATGTGAATTGCAGAATTCAGTGAATCATCGAATCTTTGAACGCACCTTGCGCTTCTTGGTATTCCGAGGAGCATGCCTGTTTGAGTGTCATTAAAT--TCTCAATCC-CTTCCAGTTT----CTCACAA-GCTGGTTGTGGCTTGG-ATATTGGGGGTT---TC-TGCGGGCCT-------TCTATGGGTCAGCTCCCCTAAAATACATTAGCAGAAC-TGTTTGCGGTCTG-TCACTGGTGTGAT-AATTATC-TGCAC-------CAA-GG----------CTGCTTTCTGTCTTGTTCAGC-TT-CTAACTGTCTTCTT----GGACAAC---TATTG-AACA-TTTGACCTCAAATCAGGTAGGACTACCCG---------------------------------------------------------------------------------------------------------------------------------------------------------------------------------------------------------------------------------------------------------------------------------------------------------------------------------------TAATACCGCGTGTGGGGAAAATAGCATATCAATAAGCGGAGGAAAAGAAACTAACAAGGATTCCCCTAGTAACTGCGAGTGAAGCGGGAAAAGCTCAA-ATTTGAAATCTGGCAGTCTTTGGCTGTCCGAGTTGTAATCTAGAG-AAGTGTTACCCGCGCTGGACCGTGTACAAGTCTCCTGGAATGGAGCGTCATAGAGGGTGAGAATCCCGTCTCTGACACGGACTACCAGGGCTTTGTGGTATGCTCTCAAAGAGTCGAGTTGTTTGGGAATGCAGCTCAAAATGGGTGGTAAATTCCATCTAAAGCTAAATATTGGCGAGAGACCGATAGCGAACAAGTACCGTGAGGGAAAGATGAAAAGAACTTTGGAAAGAGAGTTAAACAGTACGTGAAATTGCTGAAAGGGAAACGCTTGAAGTCAGTCACATTGACTAGGGATCAGCCTTGC-A-T--TGCATGGTGTACTTTCTGGTTGATGGGTCAGCATC-AATTTTGACTGCTGGAAAAAGGCTTGGGGAATGTGACAGCT-CTGGCTGTGTTATAGACCCTTGTCATATACAGCGGTTGGGATTGAGGAACTCAGCACGCCGCAAGGCCGGG--TTTCGACCACGTTCGTGCTTAGGATGCTGGCATAATGGCTTTAAGCGACCCGTCTTGAAACACGGACCAAGGAGTCTAACATGCCTGCGAGTGTTT-GGGTGGAAAACCCAAGCGCGTAATGAAAGTGAAAGTTGAGATCCCTGTCGTGGGG-AGCATCGACGCCCGGACCAGAAC-TTTTGGGACGGATCTGCGGTAGAGCATGTATGTTGGGACCCGAAAGATGGTGAACTATGCCTGAATAGGGTGAAGCCAGAGGAAACTCTGGTGGAGGCTCGTAGCGATTCTGACGTGCAAATCGATCGTCAAATTTGGGTAT-AGGGGCG-AA-AGACTAATCGAACCATCATGTTTCTT---------------------------------------------------------------------------------------------------------------------------------------------------------------------------------------------------------------------------------------------------------------------------------------------------------------------------------------------------------------------------------------------------------------------------------------------------------------------------------------------------------------------------------------------------------------------------------------------------------------------------------------GTCAATG-CTCGTAAGAGTGAACTAGCTAACTGAAATCTTAAAATCATTGAATCAATGGTTCTTGAGATAAC-GTAAGGGATAA-AAATGATAGTACCTTACTATAAGTGTTGTCCAACAATACTGGTGCCAGAAGACTCGGTAACGCCAGAAACGCAAACGTTAGTCGTCCTAATCAGGCGTAAAGGGTAAGTAGGCTGCTTTGAAAG-TTGTTAATT-AGAAAGCTCTTTAAAGAAA---------------------------------------------------------------ATTTAAAGCAATTAATAATGAATTAAAGCTAGAATCAAATAGGGGATAAGCCAAATAATATTTAGTGTAAGGCTAATATCTTTAGATACTAAATGGAATAC-TAAGGTGAAAACTTTTATCTACTAATGA-TGACGCTGAGGAACGAAGGTGAGAATGGAAAACAGGATTAGGGA-CCCAGGTATC------------------------------------------------------------------------------------------------------------------------------------------------------------------------------------------------------------------------------------------------------------------------------------
>740
-------------------------------------------------------------AGCTTTGCTCGTGTACCAAATGAGGTGGACTGGGCTGCCTTGGTGGAAATGCCTTGGTGGCTTGTCTACGAATTGCAATGATGATATGGGCGGGGGTGAATCCTTTGCAGACGACTTGAATGGGAACGGGGTACTGTAAGCGGTAGAGTAGCCTTGTTGCTACGATCCGCTGAGGTTAAGCCCTTGTTCTAAAGATTTGTTCAGCATGGACTG--AACTATTCTTTCT-----ATATTAGCT-------GAAAAGTTAAGGGCCGGTC-AAA---AATTGGTGAGT--GGGAGTTTGT------------------------------------------------------------------------------------------------------------------------AGAATTATGATTGTTGATGAGGGT-GATTCTATTCCCCGTCTTATACGACGATGGTGAGAAAGA--AGTGGACCTG----TCTTGGATGGGTCCTGGGGCAGA---TGATTTCTG--GCCAGAAGAGCACTTGCCAGTGCTGTTGCAGTTCTGATTTATATCTCTGTGT-------GTGTGTGTGTTGTTG-TAGCTGTGGCTGACTTGTTGTTTTGTTTG--------------------GGCAGAGGAAAGAT----------------------------------------GTGAGTAGCTTGGGGCTATGGTT-------------------CACAGAAGGAGCATGTTATGCGTGATGAAAA-TGTACCGATCATTTGCAGTTTCCACTCTAGTGCCTTCCT---GTATGGAATACTCCCCCTGTGTGGAATGTCCATTC-ACCTT---ATTGCAGTATGCGAACCCTTAGTGCATG-TGCAAG-TGTAGGGTGCCAGGTATAATGGCA-TGGTGGAC-AGGAAGC-GGGGGTTGGCATGATGTGGGTTGAG-TCA-TAGACC-TTCCTTT---GGATGTCTGATA-----------------------------------------------------------------------------------------------------------------------------------------------------------------------------------------------------GTGAACCTGCGGAAGGATCATTATTGAATAACT--AT-GGTG-GGTTGTTGCTGGCTT-CTTG--AAGCA-TGTGCACACCTGCTGTC-TTTAT------CTATCCCACTGTGCACCACTTGTAGTCTTGGAGGGAA--AGAGCAGTCAA----GCT------------------------------------------------------------------------------------------CCCCCTTTCAGGTCTATGTCTTAT-CCACAGACG-TTGT-AGTATGT-CATGGAATGTAATC-AAA--GGGCCTTTGTGCCT-AT--AGAACTCTATACAACTTTCAGCAACGGATCTCTTGGCTCTCGCATCGATGAAGAACGCAGCGAAATGCGATAAGTAATGTGAATTGCAGAATTCAGTGAATCATCGAATCTTTGAACGCACCTTGCGCTTCTTGGTATTCCGAGGAGCATGCCTGTTTGAGTGTCATTAAAT--TCTCAATCC-CTTCCAGTTT----TTCACAA-GCTGGTTGTGGCTTGG-ATATTGGGGGTT---TC-TGCAGGCCT-------TCTATGGGTCAGCTCCCCTAAAATACATTAGCAGAAC-TGTTTGCGGTCTG-TCACTGGTGTGAT-AATTATC-TGCAC-------CAA-GG----------CTGCTTTCTGTCTTGTTCAGC-TT-CCAACTGTCTTCTT----GGACAAC---TATTG-AACA-TTG---------------------------------------------------------------------------------------------------------------------------------------------------------------------------------------------------------------------------------------------------------------------------------------------------------------------------------------------------------------------------------------------------------------------AACAAGGATTCCCCTAGTAACTGCGAGTGAAGCGGGAAAAGCTCAA-ATTTGAAATCTGGCAGTCTTTGGCTGTCCGAGTTGTAATCTAGAG-AAGTGTTACCCGCGCTGGACCGTGTACAAGTCTCCTGGAATGGAGCGTCATAGAGGGTGAGAATCCCGTCTCTGACACGGACTACCAGGGCTTTGTGGTATGCTCTCAAAGAGTCGAGTTGTTTGGGAATGCAGCTCAAAATGGGTGGTAAATTCCATCTAAAGCTAAATATTGGCGAGAGACCGATAGCGAACAAGTACCGTGAGGGAAAGATGAAAAGAACTTTGGAAAGAGAGTTAAACAGTACGTGAAATTGCTGAAAGGGAAACGCTTGAAGTCAGTCACATTGACTAGGGATCAGCCTTGC-A-T--TGCATGGTGTACTTTCTGGTTGATGGGTCAGCATC-AATTTTGACTGCTGGAAAAAGGCTTGGGGAATGTGACAGCT-CTGGCTGTGTTATAGACCCATGTCATATACAGCGGTTGGGATTGAGGAACTCAGCACGCCGCAAGGCCGGG--TTTCGACCACGTACGTGCTTAGGATGCTGGCATAATGGCTTTAAGCGACCCGTCTTGAAACACGGACCAAGGAGTCTAACATGCCTGCGAGTGTTT-GGGTGGAAAACCCAAGCGCGTAATGAAAGTGAAAGTTGAGATCCCTGTCGTGGGG-AGCATCGACGCCCGGACCAGAAC-TTTTGGGACGGATCTGCGGTAGAGCATGTATGTTGGGACCCGAAAGATGGTGAACTATGCCTGAATAGGGTGAAGCCAGAGGAAACTCTGGTGGAGGCTCGTAGCGATTCTGACGTGC-AATCGATCGTCAAATTTGGGTAT-AGGGGCG-AA-AGACTAATCGAACC---------------------------------------------------------------------------------------------------------------------------------------------------------------------------------------------------------------------------------------------------------------------------------------------------------------------------------------------------------------------------------------------------------------------------------------------------------------------------------------------------------------------------------------------------------------------------------------------------------------------------------------------------------------------------------------TCTTAAAATCATTGAATCAATGGTTCTTGAGATAAC-GTAAGGGATAA-AAATGATAGTACCTTACTATAAGTGTTGTCCAACAATACTGGTGCCAGAAGACTCGGTAACGCCAGAAACGCAAACGTTAGTCGTCCTAATCAGGCGTAAAGGGTAAGTAGGCTGCTTTGAAAG-TTGTTAATT-AGAAAGCTCTTTAAAGAAA---------------------------------------------------------------ATTTAAAGCAATTAATAATGAATTAAAGCTAGAATCAAATAGGGGATAAGCCAAATAATATTTAGTGTAAGGCTAATATCTTTAGATACTAAATGGAATAC-TAAGGTGAAAACTTTTATCTACTAATGATTGACGCTGAGGAACGAAGGTGAGAATAGAAAACAGGATTAGAGA-CCCAGGTATCTCTCACTGTCAACGATGAATG-GTAGTTGTTAGTT---AAAC-----TT-AACTAGT---------------------------------------------------------------------------------------------------------------------------------------------------------------------------------------------------------------------------
>807
--------------------------------------------------------------------------------------------------------------------------------------------------------------------------------------------------------------------------------------------------------------------------------------------------------------------------------------------------------------------------------------------------------------------------------------------------------------------------------------------------------------------------------------------------------------------------------------------------------------------------------------------------------------------------------------------------------------------------------------------------------------------------------------------------------------------------------------------------------------------------------------------------------------------------------------------------------------------------------------------------------------------------------------------------------------------------------------------------------------------------------------------------------------------------------------------------------------------------------------------------------------------------------------------------------------------GTGAACCTGCGGAAGGATCATTAATGAATAACT--AT-GGTG-GGTTGTCGCTGGCTT-CTCA--AAGCA-TGTGCACACCTGCTGTC-TTTAT------CTATCCCATTGTGCACATTTTGTAGTCTTGGAGGGG--------------------------------------------------------AATGTG--------------------------AGTTTCA---------------CCTCCTTTCCAGGTCTATGTCTTTT-CCACACACA-TTAT-AGCATGT-CATAGAATGTAATC-ATA--GGGCCTTTGTGCCT-AT--AAAACTTTATACAACTTTCAGCAACGGATCTCTTGGCTCTCGCATCGATGAAGAACGCAGCGAAATGCGATAAGTAATGTGAATTGCAGAATTCAGTGAATCATCGAATCTTTGAACGCACCTTGCGCTCCTTGGTATTCCGAGGAGCATGCCTGTTTGAGTGTCATTAAAT--TCTCAATCC-CTTCCAGTAT----TTTGTAT-GCTGGCTGTGGCTTGG-ATATTGGGGGTT---CT-TGCAGGCCTTGTTA--TATAGAGGTCAGCTCCCCTAAAATACATTAGCAGAAC-TGTTTGCAGTCTG-TCACTGGTGTGAT-AATTATC-TGCAC-------CAA-GG----------CTGCTCTCTG-ATTGTTCAGC-TT-CTAATTGTCTTCTT----GGACAAC---TATTG-AACC-TTTGACCTCAAATCAGGTAGGACTACCCGCTGAACTTAAGCATATC---------------------------------------------------------------------------------------------------------------------------------------------------------------------------------------------------------------------------------------------------------------------------------------------------------------------------------------------------------------------------------------------------------------------------------------------------------------------------------------------------------------------------------------------------------------------------------------------------------------------------------------------------------------------------------------------------------------------------------------------------------------------------------------------------------------------------------------------------------------------------------------------------------------------------------------------------------------------------------------------------------------------------------------------------------------------------------------------------------------------------------------------------------------------------------------------------------------------------------------------------------------------------------------------------------------------------------------------------------------------------------------------------------------------------------------------------------------------------------------------------------------------------------------------------------------------------------------------------------------------------------------------------------------------------------------------------------------------------------------------------------------------------------------------------------------------------------------------------------------------------------------------------------------------------------------------------------------------------------------------------------------------------------------------------------------------------------------------------------------------------------------------------------------------------------------------------------------------------------------------------------------------------------------------------------------------------------------------------------------------------------------------------------------------------------------------------------------------------------------------------------------------------------------------------------------------------------------------------------------------------------------------------------------------------------------------------------------------------------------------------------------
>811
-------------------------------------CACATATGAAATGAGTTTTGATAGAGCTTTGCTCGTGTACCAAATGAGGTGGACTGGGGTATCCTAGTGGAAATGCTGGGGTAGCTTGTCTACGTATTGCAATGATGATATGGGCGGGGGTGAATCCTTTGCAGACGACTTGAATGGGAACGGGGTACTGTAAGCGGTAGAGTAGCCTTGTTGCTACGATCCGCTGAGGTTAAGCCCTTGTTCTAAAGATTTGTTCAGCATAGACTG--AACATATTTTTGTT----GCATTGTTA-------GGGAACTTGAGGGCCGGTC-AAA----TTTGGTGAGTAGGGGAGTTTGTT-----------------------------------------------------------------------------------------------------------------------GAATAATGGGAGTTTGATGAATGT-GATTCTA-TCCCCGTCTTATACGACTCTGGAGAGAAAGAGAAGCCTGTCTA----TCTTGGACAGGTTTGGGGAGTGATGTAAATGTCAC--GCCTTGTTGGCACTTGCCAGTGCATTG---ATTCTGATATTTATATATATATGTGTGTGGTGTGGGTTTTGAAA-TGAGTGTGGCTAAC-TAGGTTGATTTTCAG------------------ATTTTTGGAAATTTAGGGG-TTAGGGGTTGGGGGTTAAGAAAGTG---------AGTGGATTTTATGATTATGGGGCTT-------------------GTTGTTGGGGGATGTCATGCATGATGAATT-CATGTCCAGTATTTGCAGTTTCCACTTGAGAGCCTTCCT---GTTTGGAATAGTCCCCTTGTATGGAACATCCGAATAAGCCT---GTTGCAGCATGTGAACCCAATAGAT-------------------------CATGGTGTTACTGGTGGGT-GGGAAAT-GGGGGTTGGCACGATGTGGGGTGAT-TAA-TAGACC-TTCCTTT---GGATGTCTGATATGCATGGGT------------------TGGGAAGA-------------------------------A----AGGAGAATTGATATATATTTTATAAATGTGACCTCCCCGGAGGGGTAGTTTGGA----------------------------------------GAGAAGTAAAAGTCGTAACAAGGTTTCCGTAGGTGAACCTGCGGAAGGATCATTAATGAATAACT--AT-TGTG-GGTTGTCGCTGGCTT-TTTA--AAGCA-TGT-CACACCTGCTGTC-TTTAT------CTATCCCATTGTGCACACTTTGTAGTCTTGGAGGGG--------------------------------------------------------AATGTG--------------------------AGTTTCA---------------CCTCCTTTCCAGGTCTATGTCTTTT-CCACACACA-TTAT-AGCATGT-CATAGAATGTAATC-ATA--GGGCCTTTGTGCCT-AT--AAAACTTTATACAACTTTCAGCAACGGATCTCTTGGCTCTCGCATCGATGAAGAACGCAGCGAAATGCGATAAGTAATGTGAATTGCAGAATTCAGTGAATCATCGAATCTTTGAACGCACCTTGCGCTTCTTGGTATTCCGAGGAGCATGCCTGTTTGAGTGTCATTAAAT--TCTCAATCC-CTTCCAGTAC----TTTGTAT-GCTGGCTGTGGCTTGG-ATATTGGGGGTT---CT-TGCAGGCCTTGTTA--TATCGAGGTCAGCTCCCCTAAAATACATTAGCAGAAC-TGTTTGCAGTCTG-TCACTGGTGTGAT-AATTATC-TGCAC-------CAAGGG----------CTGCTCTCTGACTTGTTCAGC-TT-CTAATTGTCTTCTT----GGACAAC---TATTG-AACC-TTTGACCTCAAATCAGGTAG------------------------------------------------------------------------------------------------------------------------------------------------------------------------------------------------------------------------------------------------------------------------------------------------------------------------------------------------------------------------------------------------------------------------CTGCGAGTGAAGCGGGAAAAGCTCAA-ATTTAAAATCTGGCAGTCTTTGGCTGTCCGAGTTGTAATCTAGAG-AAGTGTTACCCGCGCTGGACCATGTACAAGTCTCCTGGAATGGAGCGTCATAGAGGGTGAGAATCCCGTCTCTGACATGGACTACCAGGGCTTTGTGGTATGCTCTCAAAGAGTCGAGTTGTTTGGGAATGCAGCTCAAAATGGGTGGTAAATTCCATCTAAAGCTAAATATTGGCGAGAGACCGATAGCGAACAAGTACCGTGAGGGAAAGATGAAAAGAACTTTGGAAAGAGAGTTAAACAGTACGTGAAATTGCTGAAAGGGAAACGCTTGAAGTCAGTCTCATTGGCCAGGGATCAGCCTTGC-TCT--TGCATGGTGTACTTTCTGGTTGATGGGGCAGCATC-AATTTTGACTGCTGGAAAAAGGCTTGGGGAATGTGACAGCT-CTGGCTGTGTTATAGACCCTTGTCATATACAGCAGTTGGGATTGAGGAACTCAGCATGCCGCAAGGCCGGG--TTTCGACCACGTTCATGCTTAGGATGCTGGCATAATGGCTTTAAGCGACCCGTCTTGAAACACGGACCAAGGAGTCTAACATGCCTGCGAGTGTTT-GGGTGGAAAACCCAAGCGCGTAATGAAAGTGAAAGTTGAGATCCCTGTCGTGGGG-AGCATCGACGCCCGGACCAGAAC-TTTTGGGACGGATCTGCGGTAGAGCATGTATGTTGGGACCCGAAAGATGGTGAACTATGCCTGAATAGGGTGAAGCCAGAGGAAACTCTGGTGGAGGCTCGTAGCGATTCTGACGTGCAAATCGATCGTCAAATTTGGGTAT-AGGGGCG-AA-AGACTAATCGAACCATCTAGTAGCTGGTTCCTGCCGAAGTTTCCCTCAGGATAGCAGAAACTCATATCAGATTTATGTGGTAAAGCGAATGATTAGAGGCCTTGGGGTTGAAACAACCTTAACCTATTCTCAAACTTTAAATATGTAAGAACGAGCCGTTTCTTGACTGAACCGCTCGGCGATTGAGAGTTTCTAGTGGGCCATTTTTGGTAAGCAGAACTGGCGATGCGGGATGAACCGAACGTGAGGTTAAGGTGCCGGAATTCACGCTCATCAGACACCACAAAAGGTGTTAGTTCATCTAGACAGCAGGACGGTGGCCATGGAAGTCGGAATCCGCTAAGGAGTGTGTAACAACTCACCTGCCGAATGAACTAGCCCTGAAAATGGATGGCGCTTAAGCGTGATACCCATACCTCACCGTCAGCATTGAAGTGATGTGCTGACGAGTAGGCAGGCGTGGAGGTCAGTGAAGAAGCCTGGCTGGGGGTCCCCACC----------------CTG-----------------------------------------------------------------------------------------------------------------------------TCAATG-CTCGTAAGAGTGAACTACCTAACTGAAATCTTAAAATCATTGTAACAATGGTTCTTGAGATAAC-GTAAGGGATAA-AAATGATAGTACCTTACTATAAGTGTTGTCCAACAATACTGGTGCCAGAAGACTCGGTAACGCCAGAAACGCAAACGTTAGTCGTCCTAATCAGGCGTAAAGGGTAAGTAGGCTGCTTTGAAAG-TTGTTAGAT-AGAAAGCTTTTTAAAAAAATAATAAAAATAAAAATATAATATAAATAACCCAACTAAAGTTGGGAAAATGAAAATAAAAATTTTTTAAAGTAAATAATAATGAATTAAAGCTAGAATCAAATAGGGGATAAGCCAAATAATATTTAGAGTAAGGGTAATATCTGTAGATACTAAATGGAATAC-TAAGGTGAAAACTTTTATCTACTAATGATTGACGCTGAGAAACGAAGGTGAGAATAGAAAACAGGATTAGAGA-CCCAGATATCTCTCACTGTCAACGATGAATG-GTAGTTGTTAGTT---CAAC-----TT-AACTA-----------------------------------------------------------------------------------------------------------------------------------------------------------------------------------------------------------------------------
>818
----------------------------------------------------------------------------------------------------------------------------------------------------------------------------------------------------------------------------------------------------------------------------------------------------------------------------------------------------------------------------------------------------------------------------------------------------------------------------------------------------------------------------------------------------------------------------------------------------------------------------------------------------------------------------------------------------------------------------------------------------------------------------------------------------------------------------------------------------------------------------------------------------------------------------------------------------------------------------------------------------------------------------------------------------------------------------------------------------------------------------------------------------------------------------------------------------------------------------------------------------------------------------------------------------------------------------------------TTATTGAATAACT--AT-GGTG-GGTTGTTGCTGGCTT-CTTGA-AAGCA-TGTGCACACCTGCTGTC-TTTAT------CTATCCCATCGTCCACCATTTGTAGTCTTGGAGGGG---AGACCAGTCAA----TCTCAC-------------------------------CAGTGTG--------------------------AGTTTTG----------------GCCTCTTCCAGGTCTATGTCTTTT-CCACAGACG-TTGT-AGTATGTCCATAGAATGTAATC-AAA--GAGCCTTTGTGCTT-AT--AGAACTCTATACAACTTTCAGCAACGGATCTCTTGGCTCTCGCATCGATGAAGAACGCAGCGAAATGCGATAAGTAATGTGAATTGCAGAATTCAGTGAATCATCGAATCTTTGAACGCACCTTGCGCTTCTTGGTATTCCGAGGAGCATGCCTGTTTGAGTGTCATTAAAT--TCTCAATCC-CTTCCAGTCT----TTTGTAA-GCTGGTTGTGGCTTGG-ATGTTGGGGGTT---TC-TGCAGGCCTTGTTA--TGTTGAGGTCAGCTTCCCTGAAATACATTAGCAGAAC-TGTTTGCGGTCTG-TCACTGGTGTGAT-AATTATC-TGCAC-------CAAGGG----------CTGCTTTCTGTCTTGTTCAGC-TT-ATAACTGTCCTTTT----GGACAAC---T-----------------------------------------------------------------------------------------------------------------------------------------------------------------------------------------------------------------------------------------------------------------------------------------------------------------------------------------------------------------------------------------------------------------------------------------------------------------------------------------------------------------------------------------------------------------------------------------------------------------------------------------------------------------------------------------------------------------------------------------------------------------------------------------------------------------------------------------------------------------------------------------------------------------------------------------------------------------------------------------------------------------------------------------------------------------------------------------------------------------------------------------------------------------------------------------------------------------------------------------------------------------------------------------------------------------------------------------------------------------------------------------------------------------------------------------------------------------------------------------------------------------------------------------------------------------------------------------------------------------------------------------------------------------------------------------------------------------------------------------------------------------------------------------------------------------------------------------------------------------------------------------------------------------------------------------------------------------------------------------------------------------------------------------------------------------------------------------------------------------------------------------------------------------------------------------------------------------------------------------------------------------------------------------------------------------------------------------------------------------------------------------------------------------------------------------------------------------------------------------------------------------------------------------------------------------------------------------------------------------------------------------------------------------------------------------------------------------------------------------------------------------------------------------------------------------------
>823
---------------------------------------------------------------------------------------------------------------------------------------------------------------------------------------------------------------------------------------------------------------------------------------------------------------------------------------------------------------------------------------------------------------------------------------------------------------------------------------------------------------------------------------------------------------------------------------------------------------------------------------------------------------------------------------------------------------------------------------------------------------------------------------------------------------------------------------------------------------------------------------------------------------------------------------------------------------------------------------------------------------------------------------------------------------------------------------------------------------------------------------------------------------------------------------------------------------------------------------------------------------------------------TAGAGGAAGTAAAAGTCGTAACAAGGTTTCCGTAGGTGAACCTGCGGAAGGATCATTATTGAATAACT--AT-GGTG-GGTTGTCGCTGGCTT-CTTG--AAGCA-TGTGCACACCTGCTGTC-TTTAT------CTATCCCACTGTGCACCACTTGTAGTCTTAGAAGGG--------------------------------------------------------AGTGTG--------------------------GGTTTTTGGC----------CCCCCCCCTTCCAGGTCTATGTCTTTT-CCACAGACG-TTGT----ATGT-CATAGAATGTAATC-AAA--GGACCTTTGTGTCT-ATAGAGAACTTTATACAACTTTCAGCAACGGATCTCTTGGCTCTCGCATCGATGAAGAACGCAGCGAAATGCGATAAGTAATGTGAATTGCAGAATTCAGTGAATCATCGAATCTTTGAACGCACCTTGCGCTTCTTGGTATTCCGAGGAGCATGCCTGTTTGAGTGTCATTAAAT--TCTCAATCC-CTTCCAGTTC----TTTGTAA-GCTGGTTGTGGTTTGG-ATATTGGGGGTT---TC-TGCAGGCCTTGTTA--TATTGAGGTCAGCTCCCCTGAAATACATTAGCAGAAC-TGTTTGCGGTCTG-TCACTGGTGTGAT-AATTATC-TGCAC-------CAAGGG----------CTGCTTTCTGTCTTGTTCAGC-TTCCTAACTGTCTCTTT----GGACAAC---TATTG-AACA--CTGACCTCA---------------------------------------------------------------------------------------------------------------------------------------------------------------------------------------------------------------------------------------------------------------------------------------------------------------------------------------------------------------------------------------------------------------------------------------------------------------------------------------------------------------------------------------------------------------------------------------------------------------------------------------------------------------------------------------------------------------------------------------------------------------------------------------------------------------------------------------------------------------------------------------------------------------------------------------------------------------------------------------------------------------------------------------------------------------------------------------------------------------------------------------------------------------------------------------------------------------------------------------------------------------------------------------------------------------------------------------------------------------------------------------------------------------------------------------------------------------------------------------------------------------------------------------------------------------------------------------------------------------------------------------------------------------------------------------------------------------------------------------------------------------------------------------------------------------------------------------------------------------------------------------------------------------------------------------------------------------------------------------------------------------------------------------------------------------------------------------------------------------------------------------------------------------------------------------------------------------------------------------------------------------------------------------------------------------------------------------------------------------------------------------------------------------------------------------------------------------------------------------------------------------------------------------------------------------------------------------------------------------------------------------------------------------------------------------------------------------------------------------------------------------------------------------------------
>834
------------------------------------------------------------------------------------------------------------------------------------------------------------------------------------------------------------------------------------------------------------------------------------------------------------------------------------------------------------------------------------------------------------------------------------------------------------------------------------------------------------------------------------------------------------------------------------------------------------------------------------------------------------------------------------------------------------------------------------------------------------------------------------------------------------------------------------------------------------------------------------------------------------------------------------------------------------------------------------------------------------------------------------------------------------------------------------------------------------------------------------------------------------------------------------------------------------------------------------------------------------------------------------------------------------------------------------ATCATTATTGAATAACT--AT-GGTG-GGTTGTTGCTGGCTT-CTTG--AAGCA-TGTGCACACCTGCTGTC-TTTAT------CTATCCCACTGTGCACCACTTGTAGTCTTGGAAGGGG-TAGAGCAGTCCA--ACTCTCCC-------------------------------TAGTGTG--------------------------AGTTTTGTG-------------TCTCCCTTCCAGTTCTATGTCTTTT-CCACAGACG-TTGT-AGCATGT-CATAGAATGTAATC-AAA--GGACCTTTGTGTCT-AT--AGAACTTTATACAACTTTCAGCAACGGATCTCTTGGCTCTCGCATCGATGAAGAACGCAGCGAAATGCGATAAGTAATGTGAATTGCAGAATTCAGTGAATCATCGAATCTTTGAACGCACCTTGCGCTTCTTGGTATTCCGAGGAGCATGCCTGTTTGAGTGTCATTAAAT--TCTCAATCCTCTTCCAGTTC----TTTGTAA-GCTGGTTGTGGTTTGG-ATATTGGGGGCT---TC-TGCAGGCCTTGTTA--TGTTGAGGTCAGCTCCCCTGAAATACATTAGCAGAAC-TGTTTGCGGTCTG-TCACTGGTGTGAT-AATTATC-TGCAC-------CAAGGG----------CTGCTTTCTGTCTTGTTCAGC-TT-CTAACCGTCTTCTTG---GGACAAC---TATTG-AACA-TTTGACCTCAAATCAGGTAGGACTACCCGCTGAACTTAAGCATATCAATAAGCGGAGGAAAAGAAAC-------TAACAAGGAT-----------------------------------------------------TCCCCTAGTAACTGCG-----------------------------------AGTGAAG----------------------------------------------------------------------------------------------------------------------------------------------------------------------------------------------------------------------------------------------------------------------------TCTGATGGTCTTTGGCCGTCCGAGTTGTAATCTAGAG-AAGTGTTACCCGTGCTGGACCGTGTACAAGTCTCCTGGAATGGAGCGTCATAGAGGGTGAGAATCCCGTCTCTGACACGGACTACCAGGGCTTTGTGGTATGCTCTCAAAGAGTCGAGTTGTTTGGGAATGCAGCTCAAAATGGGTGGTAAATTCCATCTAAAGCTAAATATTGGCGAGAGACCGATAGCGAACAAGTACCGTGAGGGAAAGATGAAAAGAACTTTGGAAAGAGAGTTAAACAGTACGTGAAATTGCTGAAAGGGAAACGCTTGAAGTCAGTCACATTGACCAGGGATCAGCCTTGC-ATT--TGCATGGTGTACTTTCTGGTTGATGGGTCAGCATC-AATTTTGACTGCTGGAAAAAGGCCTGGGGAATGTGACAGCT-CTGGCTGTGTTATAGACCCTTGTCATATACAGCGGTTGGGATTGAGGTACTCAGCACGCCGCAAGGCCGGG--TTTCGACCACGTTCGTGCTTAGGATGCTGGCATAATGGCTTTAAGCGACCCGTCTTGAAACACGGACCAAGGAGTCTAACATGCCTGCGAGTGTTT-GGGTGGAAAACCCAAGCGCGTAATGAAAGTGAAAGTTGAGATCCCTGTCGTGGGG-AGCATCGACGCCCGGACCAGAAC-TTTTGGGACGGATCTGCGGTAGAGCATGTATGTTGGGACCCGAAAGATGGTGAACTATGCCTGAATAGGGTGAAGCCAGAGGAAACTCTGGTGGAGGCTCGTAGCGATTCTGACGTGCAAATCGATCGTCAAATTTGGGTAT-AGGGGCG-AA-AGACTAATCGAACCATCTAGTAGCTGGTTCCTGCCGAAGTTTCCCTCAGGATAGCAGAAACTCATATCAGATTTATGTGGTAAAGCGAATGATTAGAGGCCTTGGGGTTGAAACAACCTTAACCTATTCTCAAACTTTAAATATGTAAGAACGAGCCGTTTCTTGACTGAACCGCTCGGTGATTGAGAGTTTCTAGTGGGCCATTTTTGGTAAGCAGAACTGGCGATGCGGGATGAACCGAACGCGAGGTTAAGGTGCCGGAATTCACGCTCATCAGACACCACAAAAGGTGTTAGTTCATCTAGACAGCAGGACGGTGGCCATGGAAGTCGGAATCCGCTAAGGAGTGTGTAACAACTCACCTGCCGAATGAACTAGCCCTGAAAATGGATGGCGCTTAAGCGTGATACCCATACCTCGCCGTCAGCA---------------------------------------------------------------------------------------------AGTTGGTAGGGTAAAGGCCTACCAAGCCTACGATCAATAGCCAAGTTTGATAGAACAAATGGCCACATTGGGAATGAGAAGCCCCAAGTAGAGTAATCTACCAGCAGTCAAGAATATTAGTCAATG-CTCGCAAGAGTGAACTAGCTAACTGAAATCTTAAAATCATTGAATCAATGGTTCTTGAGATAAC-GTAAGGGAAAA-AAATGATAGTACCTTACTATAAGTGTTGTCCAACAATACTGGTGCCAGAAGACTCGGTAACGCCAGAAACGCAAACGTTAGTCGTCCTAATCAGGCGTAAAGGGTAAGTAGGCTGCTTTGAAAG-TTGTTAAAT-AGAAAGCTCTTTAAAATTA---------------------------------------------------------------TTTTAAAGTAAATAATAATGAATTAAAGCTAGAATCAAATAGGGGATAAGCCAAATAATATTTAGTGTAAGGCTAATATCTTTAGATACTAAATGGAATAC-TAAGGTGAAAACTTTTATCTACTAATGATTGACGCTGAGGAACGAAGGTGAGAATAGAAAACAGGATTAGAGA-CCCAGGTATCTCTCACTGTCAACGATGAATG-GTAGTTGTTAGTT---AAAC-----TT-AACTAGTAACGATGTTAACGCGTTAACCATTCCGCCTTGCGAGTACGGTTGCAAAACTGAAACCAAAAAAATTAGTCGGTCTCGGAGCAAACGGAGTGAAGCATGTTATTTAATACGATAGTACGCGTAAAATCTTACCAGTTCTTGCATATTCTCT-----TTATCATTAAATATGTATAATAGCTGTTT-AAAAGCATTCTTTTGAATCTTTGAAGG-------
>840
-----------------------------------CGCACATGTGACTTGAGTTGAGATAGAGCTTTGCTCGTGTACCAAACCAGGTGGACTGGGTTGCCATGGCGGAAATGCTGTGGTGGCTTGTCTACGAATTGCAATCATAATATGGGCGGGGGTGAATCCTTTGCAGACGACTTGAATGGGAACGGGGTACTGTAAGCGGTAGAGTAGCCTTGTTGCTACGATCCGCTGAGGTTAAGCCCTTGTTCTAAAGATTTGTTCAACTCAGTT----GAACTCTTCTCTCT----TTTTTTGCT---GTGAATGGACTTAAGGGCCGGTT-GAA---TCAAAGTGAGT-TGTCTGTTTCCT---------CAGCAC--------------------------------------------------------------------------------------------------------TCAAGAGTGCAACATGATGATTTT-CATTCTCTTCCCCGTCCTATACGACCATGCCGAGGAACA-GAGTGGGCCTG-----TTCCAACAGGCCCAAGGC-------TTCTATGTG--AAGCCAAGTGCACCAGCCAGTGCCCTT---TGCCTGATTCACCTTGT-CTTT-------GTCTGAAATGAGGCA-TTGAACTGACCAAT-TTTTTTCCCAGACAGCTTTCAATCTCAATACAAACTGACCAAAAGTTTTTCCCGAGACAGCCCACAGTCCCAATACAA---------TGTGAGTGTCTGTCCCTCTCTTTTTTTTTTTTTTACAAAGTTGCTCACCTTTTCCTCACCATGCAAAATAAAAT-CTTGTCCATTATTCGCAGTTTCCACTCTAGAACCCTCCG---GGACGGAGTACTCCCCCAATGCCAAACATTCACAT-TCCTC---TCCAATCCATGTGAACCCATTATCCATGCCTTGGG-TGTAGGCCACCT--CTCAAAGGTG-CGCTGCAT-GCAAAGC-GGGGGTCGGTGCAATGTGAGTCAAA-CAGCTAAACC-TTTCCTTTTGGAATGTCTGATA-----------------------------------------------------------------------------------------------------------------------------------------------------------------------------------------------------GTGAACCTGCGGAAGGATCATTATTGAATAACT--AT-GGTG-GGTTGTCGCTGGCTT-CTTG--AAGCA-TGTGCACACCTGCTGTC-TTTAT------CTATCCCACTGTGCACCACTTGTAGTCTTGGAGGGGG--AGAGCAGTTAA--TAACTCCC-------------------------------TAGTGTG--------------------------AGTTTTG---------------CCCTCCTTCCAGGTCTATGTCTTTT-CCACAGACG-TTGT-AGTATGT-CAGAGAATGTAATC-AAA--GGACCTTTGTGTCT-AT--AGAACTTTATACAACTTTCAGCAACGGATCTCTTGGCTCTCGCATCGATGAAGAACGCAGCGAAATGCGATAAGTAATGTGAATTGCAGAATTCAGTGAATCATCGAATCTTTGAACGCACCTTGCGCTTCTTGGTATTCCGAGGAGCATGCCTGTTTGAGTGTCATTAAAT--TCTCAATCC-CTTCCAGTTC----TTTATAA-GCTGGCTGTGGTTTGG-ATATTGGGGGTT---TC-TGCAGGCCTTGTTA--TGTTGAGGTCAGCTCCCCTAAAATACATTAGCAGAAC-TGTTTGCGGTCTG-TCACTGGTGTGAT-AAATATC-TGCAC-------CAAAGG----------CTGCTCTCTGTCTTGTTCAGC-TTCCTAACTGTCTTCTT----GGACAAC---TATTG-AACA-TT-----------------------------------------------------------------------------------------------------------------------------------------------------------------------------------------------------------------------------------------------------------------------------------------------------------------------------------------------------------------------------------------------------------------------AACAGGATTCCCCTAGTAACTGCGAGTGAAGCGGGAAAAGCTCAA-ATTTGAAATCTGACGGTCTTTGGCCGTTCGAGTTGTAATCTAGAG-AAGTGTTACCCGTGCTGGACCGTGTACAAGTCTCCTGGAATGGAGCGTCATAGAGGGTGAGAATCCCGTCTCTGACACGGACTACCAGGGCTTTGTGGTATGCTCTCAAAGAGTCGAGTTGTTTGGGAATGCAGCTCAAAATGGGTGGTAAATTCCATCTAAAGCTAAATATTGGCGAGAGACCGATAGCGAACAAGTACCGTGAGGGAAAGATGAAAAGAACTTTGGAAAGAGAGTTAAACAGTACGTGAAATTGCTGAAAGGGAAACGCTTGAAGTCAGTCACATTGACTAGGGATCAGCCTTGC-ATT--TGCATGGTGTACTTCCTGGTTGATGGGTCAGCATC-AATTTTGACTGCTGGAAAAAGACCTGGGGAATGTGACAGCT-CCGGCTGTGTTATAGACCCTTGTCATATACAGCAGTTGGGATTGAGGGATTCAGCACGCCGCAAGGCCGGG--TTTCGACCACGTTCGTGCTTAGGATGCTGGCATAATGGCTTTAAGCGACCCGTCTTGAAACACGGACCAAGGAGTCTAACATGCCTGCGAGTGTTT-GGGTGGAAAACCCAAGCGCGTAATGAAAGTGAAAGTTGAGATCCCTGTCGTGGGG-AGCATCGACGCCCGGACCAGAACTTTTTGGGACGGATCTGCGGTAGAGCATGTATGTTGGGACCCGAAAGA-GGTGAACTATGCCTGAATAGGGTGAAGCCAGAAGAAACTCTGGTGGAGGCTCGTACCGATTCTGACCTGCAAATCGATCGTCAATTTGGGT--------------------------------------------------------------------------------------------------------------------------------------------------------------------------------------------------------------------------------------------------------------------------------------------------------------------------------------------------------------------------------------------------------------------------------------------------------------------------------------------------------------------------------------------------------------------------------------------------------------------------------------------------------------------------------------------------------------------TCTTAAAATCATTGAATCAATGGTTCTTGAGATAAC-GTAAGGGAAAA-AAATGATAGTACCTTACTATAAGTGTTGTCCAACATTACTGGTGCCAGAAGACTCGGTAACGCCAGAAACGCAAACGTTAGTCGTCCTAATCAGGCGTAAAGGGTAAGTAGGCTGCTTTGAAAG-TTGTTAAAT-AGAAAGCTCTTTAAAATTT---------------------------------------------------------------TTTTAAAGTAAATAATAATGAATTAAAGCTAGAATCAAATAGGGGATAAGCCAAATAATATTTAGTGTAAGGCTAATATCTTTAGATACTAAATGGAATAC-TAAGGTGAAAACTTTTATCTACTAATGATTGACGCTGAGGAACGAAGGTGAGAATAGAAAACAGGATTA---------------------------------------------------------------------------------------------------------------------------------------------------------------------------------------------------------------------------------------------------------------------------------------------------
>841
--------------------------------------------------------------------------------------------------------------------------------------------------------------------------------------------------------------------------------------------------------------------------------------------------------------------------------------------------------------------------------------------------------------------------------------------------------------------------------------------------------------------------------------------------------------------------------------------------------------------------------------------------------------------------------------------------------------------------------------------------------------------------------------------------------------------------------------------------------------------------------------------------------------------------------------------------------------------------------------------------------------------------------------------------------------------------------------------------------------------------------------------------------------------------------------------------------------------------------------------------------------------------------------------------------------------------------------------------------------------------------------AGCA-TGTGCACACCTGCTGTC-TTTAT------CTATCCCACTGTGCACCACTTGTAGTCTTGGAGGGGG--AGAGCAGTTAA--TAACTCCC-------------------------------TAGTGTG--------------------------AGTTTTG---------------CCCTCCTTCCAGGTCTATGTCTTTT-CCACAGACG-TTGT-AGTATGT-CAGAGAATGTAATC-AAA--GGACCTTTGTGTCT-AT--AGAACTTTATACAACTTTCAGCAACGGATCTCTTGGCTCTCGCATCGATGAAGAACGCAGCGAAATGCGATAAGTAATGTGAATTGCAGAATTCAGTGAATCATCGAATCTTTGAACGCACCTTGCGCTTCTTGGTATTCCGAGGAGCATGCCTGTTTGAGTGTCATTAAAT--TCTCAATCC-CTTCCAGTTC----TTTATAA-GCTGG---------------------------------------------------------------------------------------------------------------------------------------------------------------------------------------------------------------------------------------------------------------------------------------------------------------------------------------------------------------------------------------------------------------------------------------------------------------------------------------------------------------------------------------------------------------------------------------------------------------------------------------------------------------------------------------------------------------------------------------------------------------------------------------------------------------------------------------------------------------------------------------------------------------------------------------------------------------------------------------------------------------------------------------------------------------------------------------------------------------------------------------------------------------------------------------------------------------------------------------------------------------------------------------------------------------------------------------------------------------------------------------------------------------------------------------------------------------------------------------------------------------------------------------------------------------------------------------------------------------------------------------------------------------------------------------------------------------------------------------------------------------------------------------------------------------------------------------------------------------------------------------------------------------------------------------------------------------------------------------------------------------------------------------------------------------------------------------------------------------------------------------------------------------------------------------------------------------------------------------------------------------------------------------------------------------------------------------------------------------------------------------------------------------------------------------------------------------------------------------------------------------------------------------------------------------------------------------------------------------------------------------------------------------------------------------------------------------------------------------------------------------------------------------------------------------------------------------------------------------------------------------------------------------------------------------------------------------------------------------------------------------------------------
>843
--------------------------------------------------------------------------------------------------------------------------------------------------------------------------------------------------------------------------------------------------------------------------------------------------------------------------------------------------------------------------------------------------------------------------------------------------------------------------------------------------------------------------------------------------------------------------------------------------------------------------------------------------------------------------------------------------------------------------------------------------------------------------------------------------------------------------------------------------------------------------------------------------------------------------------------------------------------------------------------------------------------------------------------------------------------------------------------------------------------------------------------------------------------------------------------------------------------------------------------------------------------------------------------------------------------------GTGAACCTGCGGAAGGATCATTATTGAATAAAT--AT-GGTG-GGTTGTAGCTGGCTT-CATG--AAGCA-TGTGCACACTCACTGTC-TTTAT------TTATCCCTCTGTGCATCATTTGTAGTCCTGGAGAGCA----AGTAGCTCA---GCTCCCG-------------------------------TGTTGGA-AGGGAAGTGATTCCTTTTCAAGCG-AGTATTGGG-------------TGTCTGATCCAGGTCTATGTATTT--TCATAAACA-ATGT-AGTATGT-CGCAGAATGTAGTC-AAT-GGGGTCATTGTCCCC-AC--AGATCTATATACAACTTTCAGCAACGGATCTCTTGGCTCTCGCATCGATGAAGAACGCAGCGAAATGCGATAAGTAATGTGAATTGCAGAATTCAGTGAATCATCGAATCTTTGAACGCACCTTGCGCTTCTTGGTATTCCGAGGAGCATGCCTGTTTGAGTGTCATTAAAT--TCTCAATCC-TCTCCAGTTG---TTTTATTG-ACTGGTTGTGGCTTGG-AAATTGGGGGTT---TC-TGCAGGCCTAT-----AATTCGGGTCAGCTCCCCTGAAATATATTAGCGGAAC-CGTCTGCGGTCTG-TTACTGGCGTGAT-AATTATC-TGCAC-------TAA-GA----------CTGCTTTCCGTTTTGTTCAGC-TT-CTAATTGTCTTTTCA--CGGACAAC--AATTTG-ATCA-TTTGACCTCAAATCAGGCAGGACTGCCC---------------------------------------------------------------------------------------------------------------------------------------------------------------------------------------------------------------------------------------------------------------------------------------------------------------------------------------------------------------------------------------------------------------------------------------------------------------------------------------------------------------------------------------------------------------------------------------------------------------------------------------------------------------------------------------------------------------------------------------------------------------------------------------------------------------------------------------------------------------------------------------------------------------------------------------------------------------------------------------------------------------------------------------------------------------------------------------------------------------------------------------------------------------------------------------------------------------------------------------------------------------------------------------------------------------------------------------------------------------------------------------------------------------------------------------------------------------------------------------------------------------------------------------------------------------------------------------------------------------------------------------------------------------------------------------------------------------------------------------------------------------------------------------------------------------------------------------------------------------------------------------------------------------------------------------------------------------------------------------------------------------------------------------------------------------------------------------------------------------------------------------------------------------------------------------------------------------------------------------------------------------------------------------------------------------------------------------------------------------------------------------------------------------------------------------------------------------------------------------------------------------------------------------------------------------------------------------------------------------------------------------------------------------------------------------------------------------------------------------------------------------------------------
>844
------------------------------------------------------------------------------------------------------------------------------------------------------------------------------------------------------------------------------------------------------------------------------------------------------------------------------------------------------------------------------------------------------------------------------------------------------------------------------------------------------------------------------------------------------------------------------------------------------------------------------------------------------------------------------------------------------------------------------------------------------------------------------------------------------------------------------------------------------------------------------------------------------------------------------------------------------------------------------------------------------------------------------------------------------------------------------------------------------------------------------------------------------------------------------------------------------------------------------------------------------------------------------------TAGAAGTAAAAGTCGTAACAAGGTTTCCGTAGGTGAACCTGCGGAAGGATCATTATTGAATAACT--AT-AGTG-GGTTGTCGCTGGCTT-GTTC--AAGCA-TGTGCACATCTGCTGTTATTTAT------CTATCCCACTGTGCACCATTTGTAGTCTTAGGGGGGA--AAGCGACCTTA--------------------------------------------CGAG---------------------------------------------TCCGCTGCCTTTCAGGTCTATGTCTTTT-CCACAGACA-TTGT-ATTGTAT-CATAGAATGTGATC-AAA--GGGCCTTTGTGCCC-AT--GTAACTCTATACAACTTTCAGCAACGGATCTCTTGGCTCTCGCATCGATGAAGAACGCAGCGAAATGCGATAAGTAATGTGAATTGCAGAATTCAGTGAATCATCGAATCTTTGAACGCACCTTGCGCTTCTTGGTATTCCGAGGAGCATGCCTGTTTGAGTGTCATTAAAT--TCTCAATCC-CTTCCAGTTTGTGTATACAAT-GCTGGTCGTGGCTTGG-ATATTGGGGGTT---TC-TGCAGGCCTTGT----AATTGAGGTCAGCTCTCCTGAAATGCATTAGCGGAAC-GGTTTGCAGTCTG-TCACTGGTGTGATAAATTATC-TACAC-------CAA-GG----------CTGCTTGCT--TGTGTTCAGC-TT-ATAACTGTCCACTTG----GACAAT---------------------------------------------------------------------------------------------------------------------------------------------------------------------------------------------------------------------------------------------------------------------------------------------------------------------------------------------------------------------------------------------------------------------------------------------------------------------------------------------------------------------------------------------------------------------------------------------------------------------------------------------------------------------------------------------------------------------------------------------------------------------------------------------------------------------------------------------------------------------------------------------------------------------------------------------------------------------------------------------------------------------------------------------------------------------------------------------------------------------------------------------------------------------------------------------------------------------------------------------------------------------------------------------------------------------------------------------------------------------------------------------------------------------------------------------------------------------------------------------------------------------------------------------------------------------------------------------------------------------------------------------------------------------------------------------------------------------------------------------------------------------------------------------------------------------------------------------------------------------------------------------------------------------------------------------------------------------------------------------------------------------------------------------------------------------------------------------------------------------------------------------------------------------------------------------------------------------------------------------------------------------------------------------------------------------------------------------------------------------------------------------------------------------------------------------------------------------------------------------------------------------------------------------------------------------------------------------------------------------------------------------------------------------------------------------------------------------------------------------------------------------------------------------------------------------------
>846
--------------------------------------------------------------------------------------------------------------------------------------------------------------------------------------------------------------------------------------------------------------------------------------------------------------------------------------------------------------------------------------------------------------------------------------------------------------------------------------------------------------------------------------------------------------------------------------------------------------------------------------------------------------------------------------------------------------------------------------------------------------------------------------------------------------------------------------------------------------------------------------------------------------------------------------------------------------------------------------------------------------------------------------------------------------------------------------------------------------------------------------------------------------------------------------------------------------------------------------------------------------------------------------------------------------------------------------CATTATTGAATAACT--AT-GGTG-GGTTGTCGCTGGCTT-CTTG--AAGCA-TGTGCACACCTGCTGTC-TTTAT------CTATCCCATTGTGCACCATTTGTAGTCTTGGGGGGGA-----------------------------------------------------------------------------------------GCTTTTG-------------GGCCCCTTTCAGGTCTATGTCTTTT-CCACACAC--------ATATGT-AATAGAATGTAATC-AAA--GGGCCTTTGTGCCT-AT--AGAACTCTATACAACTTTCAGCAACGGATCTCTTGGCTCTCGCATCGATGAAGAACGCAGCGAAATGCGATAAGTAATGTGAATTGCAGAATTCAGTGAATCATCGAATCTTTGAACACACCTTGCGCTTCTTGGTATTCCGAGAAGCATGCCTGTTTGAGTGTCATTAAAT--TCTCAATCC-CTTCCA------------TGA-TCTGGTTGTGGCTTGG-ATATTGGGGGTT---TC-TGCAGGCCT---------TTGAGGTCAGCTCCCCTGAAATACATTAGCAGAAC-TGTTTGCGGTCTG-TCACTGGTGTGAT-AATTATC-TGCAC-------CAA-GG----------CTGCTTTCTGACTTGTTCAGC-TT-CTAACAACT-------------------TATTG-AACA-TTTGACCTCAAATCAGGTAGGACTACCCGCTGAACTTAAGCATATCAATAAGCGGAGG--------------------------------------------------------------------------------------------------------------------------------------------------------------------------------------------------------------------------------------------------------------------------------------------------------------------------------------TCAATAAGCGGAGGAAAAGAAACTAACAAGGATTCCCCTAGTAACTGCGAGTGAAGCGGGAAAAGCTCAA-ATTTGAAATCTGGCGGTCTTTGGCCGTCCGAGTTGTAATCTAGAG-AAGTGTTACCCGTGCTGGACCGTGTACAAGTCTCCTGGAATGGAGCGTCATAGAGGGTGAGAATCCCGTCTCTGACACGGACTACCAGGGCTTTGTGGTATGCTCTCAAAGAGTCGAGTTGTTTGGGAATGCAGCTCAAAATGGGTGGTAAATTCCATCTAAAGCTAAATATTGGCGAGAGACCGATAGCGAACAAGTACCGTGAGGGAAAGATGAAAAGAACTTTGGAAAGAGAGTTAAACAGTACGTGAAATTGCTGAAAGGGAAACGCTTGAAGTCAGTCACATTGACCAGGGATCAGCCTTGC-GTTCGCGCATGGTGTACTTTCTGGTTGATGGGTCAGCATC-AATTTCGACCGCTGGAAAAAGGCTTGGGGAATGTGACAGCT-CTGGCTGTGTTATAGACCCTTGTCATATACAGCGGTTGGGATTGAGGAACGCAGCACGCCGCAAGGCCGGG--TTTCGACCACGTTCGTGCTTAGGATGCTGGCATAATGGCTTTAAGCGACCCGTCTTGAAACACGGACCAAGGAGTCTAACATGCCTGCGAGTGTTT-GGGTGGAAAACCCAAGCGCGTAATGAAAGTGAAAGTTGAGATCCCTGTCGTGGGG-AGCATCGACGCCCGGACCAGAAC-TTTTGGGACGGATCTGCGGTAGAGCATGTATGTTGGGACCCGAAAGATGGTGAACTATGCCTGAATAGGGTGAAGCCAGAGGAAACTCTGGTGGAGGCTCGTAGCGATTCTGACGTGCAAATCGATCGTCAAATTTGGGTAT-AGGGGCG-AA-AGACTAATCGAACCATCTAGTAGCTGGTTCCTGCCGAAGTTTCCCTCAGGA----------------------------------------------------------------------------------------------------------------------------------------------------------------------------------------------------------------------------------------------------------------------------------------------------------------------------------------------------------------------------------------------------------------------------------------------------------------------------------------------------------------------------------------------------------------------------------------------------------------------------------------------------------------------------------------------------------------------------------------------------------------------------------------------------------------------------------------------------------------------------------------------------------------------------------------------------------------------------------------------------------------------------------------------------------------------------------------------------------------------------------------------------------------------------------------------------------------------------------------------------------------------------------------------------------------------------------------------------------------------------------------------------------
>847
------------------------------------------------------------------------------------------------------------------------------------------------------------------------------------------------------------------------------------------------------------------------------------------------------------------------------------------------------------------------------------------------------------------------------------------------------------------------------------------------------------------------------------------------------------------------------------------------------------------------------------------------------------------------------------------------------------------------------------------------------------------------------------------------------------------------------------------------------------------------------------------------------------------------------------------------------------------------------------------------------------------------------------------------------------------------------------------------------------------------------------------------------------------------------------------------------------------------------------------------------------------------------------------------------------------------------------------------TAAAT--ATGGGTA-GGTTGTAGCTGGCTT-TGTG--AAGCA-TGTGCACGCCTACTGTC-TTTAT------CTATCCCTCTGTGCATCATTTGTAGTCCTGGAGAGCA--------------AGCCCCCTG-------------------------------CATTGGA--AAGAAGTAATTCTTTT--------TCTTGGGGG-------------TGTCTGATCCAGGTCTATGTATTTT-CCATAGACA-ATGC-AGTATGT-TACTGAATGTAATT-AAT--GGGTCATTGTGCCT-AT--AAAGCTTTATACAACTTTCAGCAATGGATCTCTTGGCTCTCGCATCGATGAAGAACGCAGCGAAATGCGATAAGTAATGTGAATTGCAGAATTCAGTGAATCATCGAATCTTTGAACGCACCTTGCGCTTCTTGGTATTCCGAGGAGCATGCCTGTTTGAGTGTCATTAAAT--TCTCAATCC-CCTTCAGTTG----TTAT----AGCTGGTGTGGCTTGG-AA-TTGGGGGTT---TC-TGCAGGCCTATA----ATCTATGGTCAGCTCCCCTGAAAAGTATTAGCAGAAC-CGTTTGCAGTCTG-TTACTGGTGTGAT-AATTATC-TGCAC-------CAA-GA----------CTGCTTTCTGTCTTGTTCAGC-TT-CTAACTGTCTCTTCA--TGG---------------------------------------------------------------------------------------------------------------------------------------------------------------------------------------------------------------------------------------------------------------------------------------------------------------------------------------------------------------------------------------------------------------------------------------------------------------------------------------------------------GTCTTTGGCTGTCCGAGTTGTAATCTAGAG-AAGTGTTACCCGTGCTGGACCATGTACAAGTCTCCTGGAATGGAGCGTCATAGAGGGTGAGAATCCCGTCTCTGACATGGACTACCAGGGCTTTGTGGTATGCTCTCAAAGAGTCGAGTTGTTTGGGAATGCAGCTCAAAATGGGTGGTAAATTCCATCTAAAGCTAAATATTGGCGAGAGACCGATAGCGAACAAGTACCGTGAGGGAAAGATGAAAAGAACTTTGGAAAGAGAGTTAAACAGTACGTGAAATTGCTGAAAGGGAAACGCTCGAAGTCAGTCATGTCAGCCGGGGATCAGCCTTGC-ATT--TGCATGGTGTACTTCCTGGTTGATGGGTCAGCATC-AATTTTGACTGCTGGAAAAAGGCTTCGGGAATGTGACAGCT-CTGGCTGTGTTATAGCCCCTTGTCATATACAACAGTCAGGATTGAGGAACTCAGCACGCCGCAAGGCCGGG--TTTCGACCACGTTCGTGCTTAGGATGCTGGCATAATGGCTTTAAGCGACCCGTCTTGAAACACGGACCAAGGAGTCTAACATGCCTGCGAGTGTTT-GGGTGGAAAACCCAAGTGCATAATGAAAGTGAAAGTTGAGATCCCTGTCGTGGGG-AGCATCGACGCCCGGACCAAAAC-TTTTGGGACGGATCCGCGGTAGAGCATGTATGTTGGGACCCGAAAGATGGTGAACTATGCCTGAATAGGGTGAAGCCAGAGGAAACTCTGGTGGAGGCTCGTAGCGATTCTGACGTGCAAATCGATCGTCAAATTTGGGTAT-AGGGGCG-----------------------------------------------------------------------------------------------------------------------------------------------------------------------------------------------------------------------------------------------------------------------------------------------------------------------------------------------------------------------------------------------------------------------------------------------------------------------------------------------------------------------------------------------------------------------------------------------------------------------------------------------------------------------------------------------------------------------------------------------------------------------------------------------------------------------------------------------------------------------------------------------------------------------------------------------------------------------------------------------------------------------------------------------------------------------------------------------------------------------------------------------------------------------------------------------------------------------------------------------------------------------------------------------------------------------------------------------------------------------------------------------------------------------------------------------------------------
>848
-------------------------------------------------------------------------------------------------------------------------------------------------------------------------------------------------------------------------------------------------------------------------------------------------------------------------------------------------------------------------------------------------------------------------------------------------------------------------------------------------------------------------------------------------------------------------------------------------------------------------------------------------------------------------------------------------------------------------------------------------------------------------------------------------------------------------------------------------------------------------------------------------------------------------------------------------------------------------------------------------------------------------------------------------------------------------------------------------------------------------------------------------------------------------------------------------------------------------------------------------------------------------------------------------------------------------------------TCATTATTGAATAAAT--AT-GGTA-GGTTGTAGCTGGCTT-TGTG--AAGCA-TGTGCACGCCTACTGTC-TTTAT------CTATCCCTCTGTGCATCATTTGTAGTCCTGGAGAGCA--------------AGCCCCCTG-------------------------------CATTGGA--AAGAAGTAATTCTTTT--------TCTTGGGGG-------------TGTCTGATCCAGGTCTATGTATTTT-CCATAGACA-ATGC-AGTATGT-TACCGAATGTAATC-AAT--GGGTCATTGTGCCT-AT--AAAACTTTATACAACTTTCAGCAACGGATCTCTTGGCTCTCGCATCGATGAAGAACGCAGCGAAATGCGATAAGTAATGTGAATTGCAGAATTCAGTGAATCATCGAATCTTTGAACGCACCTTGCGCTTCTTGGTATTCCGAGGAGCATGCCTGTTTGAGTGTCATTAAAT--TCTCAATCC-CCTTCAGTTG----TTAT----AGCTGGTGTGGCTTGG-AAGTTGGGGGTT---TC-TGCAGGCCTATA----ATCTATGGTCAGCTCCCCTGAAAAGTATTAGCAGAAC-CGTTTGCAGTCTG-TTACTGGTGTGAT-AATTATC-TGCAC-------CAA-GA----------CTGCTTTCTGTCTTGTTCAGC-TT-CTAACTGTCTCTTCA--TGG---------------------------------------------------------------------------------------------------------------------------------------------------------------------------------------------------------------------------------------------------------------------------------------------------------------------------------------------------------------------------------------------------------------------------------------------------------------------------------------------------------GTCTTTGGCCGTCCGAGTTGTAATCTAGAG-AAGTGTTACCCGTGCTGGACCATGTACAAGTCTCCTGGAATGGAGCGTCATAGAGGGTGAGAATCCCGTCTCTGACATGGACTACCAGGGCTTTGTGGTATGCTCTCAAAGAGTCGAGTTGTTTGGGAATGCAGCTCAAAATGGGTGGTAAATTCCATCTAAAGCTAAATATTGGCGAGAGACCGATAGCGAACAAGTACCGTGAGGGAAAGATGAAAAGAACTTTGGAAAGAGAGTTAAACAGTACGTGAAATTGCTGAAAGGGAAACGCTCGAAGTCAGTCATGTCAGCCGGGGATCAGCCTTGC-ATT--TGCATGGTGTACTTCCTGGTTGATGGGTCAGCATC-AATTTTGACTGCTGGAAAAAGGCTTGGGGAATGTGACAGCT-CTGGCTGTGTTATAGCCCCTTGTCATATACAACAGTCAGGATTGAGGAACTCAGCACGCCGCAAGGCCGGG--TTTCGACCACGTTCGTGCTTAGGATGCTGGCATAATGGCTTTAAGCGACCCGTCTTGAAACACGGACCAAGGAGTCTAACATGCCTGCGAGTGTTT-GGGTGGAAAACCCAAGTGCATAATGAAAGTGAAAGTTGAGATCCCTGTCGTGGGG-AGCATCGACGCCCGGACCAAAAC-TTTTGGGACGGATCCGCGGTAGAGCATGTATGTTGGGACCCGAAAGATGGTGAACTATGCCTGAATAGGGTGAAGCCAGAGGAAACTCTGGTGGAGGCTCGTAGCGATTCTGACGTGCAAATCGATCGTCAAATTTGGGTAT-AGGGGCG-AA-AGACT--------------------------------------------------------------------------------------------------------------------------------------------------------------------------------------------------------------------------------------------------------------------------------------------------------------------------------------------------------------------------------------------------------------------------------------------------------------------------------------------------------------------------------------------------------------------------------------------------------------------------------------------------------------------------------------------------------------------------------------------------------------------------------------------------------------------------------------------------------------------------------------------------------------------------------------------------------------------------------------------------------------------------------------------------------------------------------------------------------------------------------------------------------------------------------------------------------------------------------------------------------------------------------------------------------------------------------------------------------------------------------------------------------------------------------------------------------
>854
--------------------------------------------------------------------------------------------------------------------------------------------------------------------------------------------------------------------------------------------------------------------------------------------------------------------------------------------------------------------------------------------------------------------------------------------------------------------------------------------------------------------------------------------------------------------------------------------------------------------------------------------------------------------------------------------------------------------------------------------------------------------------------------------------------------------------------------------------------------------------------------------------------------------------------------------------------------------------------------------------------------------------------------------------------------------------------------------------------------------------------------------------------------------------------------------------------------------------------------------------------------------------------------------------------------------------------------CATTATTGAATAACT--AT-GGTG-GGTTGTCGCTGGCTT-CTTG--AAGCA-TGTGCACACCTGCTGTC-TTTAT------CTATCCCATTGTGCACCATTTGTAGTCTTGGGGGGGA--------------------------G----------------------------------------------------------------CTTTG-------------GGCCCCTTTCAGGTCTATGTCTTTT-CCACACACA--------TATGT-AATAGAATGTGATC-AAA--GGGCCTTTGTGCCT-AT--AGAACTCTATACAACTTTCAGCAACGGATCTCTTGGCTCTCGCATCGATGAAGAACGCAGCGAAATGCGATAAGTAATGTGAATTGCAAAATTCAGTGAATCATCGAATCTTTGAACGCACCTTGCGCTTCTTGGTATTCCGAGAAGCATGCCTGTTTGAGTGTCATTAAAT--TCTCAATCC-CTTCCA------------TGA-TATGGTTGTGGCTTGG-ATATTGGGGGTT---TC-TGCTGGCCACA-----TAAAAAGGTCAGCTCCCCTGAAATACATTAGCAGAAC-TGTTTGCGGTCTG-TCACTGGTGTGAT-AATTATC-TGCAC-------CAA-GG----------CTGCTTTCTGACTTGTTCAGC-TT-TGAACCAC--------------------TATTA-CACG-TTTGACCTCAAATCAAGTAGGACTACCCGCTGACCTTAAGCATATCAATA-----------------------------------------------------------------------------------------------------------------------------------------------------------------------------------------------------------------------------------------------------------------------------------------------------------------------------------------------------------------------------ATTCCCCTAGTAACTGCGAGTGAAGCGGGAAAAGCTCAA-ATTTGAAATCTGGCGGTCTTTGGCCGTCCGAGTTGTAATCTAGAG-AAGTGTTACCCGTGCTGGACCGTGTACAAGTCTCCTGGAATGGAGCGTCATAGAGGGTGAGAATCCCGTCTCTGACACGGACTACCAGGGCTTTGTGGTATGCTCTCAAAGAGTCGAGTTGTTTGGGAATGCAGCTCAAAATGGGTGGTAAATTCCATCTAAAGCTAAATATTGGCGAGAGACCGATAGCGAACAAGTACCGTGAGGGAAAGATGAAAAGAACTTTGGAAAGAGAGTTAAACAGTACGTGAAATTGCTGAAAGGGAAACGCTTGAAGTCAGTCACATTGACCAGGGATCAGCCTTGC-GTTCGCGCATGGTGTACTTTCTGGTTGATGGGTCAGCATC-AATTTCGACCGCTGGAAAAAGGCTTGGGGAATGTGACAGCT-CTGGCTGTGTTATAGACCCTTGTCATATGCAGCGGTTGGGATTGAGGAACGCAGCACGCCGCAAGGCCGGG--TTTCGACCACGTTCGTGCTTAGGATGCTGGCATAATGGCTTTAAGCGACCCGTCTTGAAACACGGACCAAGGAGTCTAACATGCCTGCGAGTGTTT-GGGTGGAAAACCCAAGTGCGTAATGAAAGTGAAAGTTGAGATCCCTGTCGTGGGG-AGCATCGACGCCCGGACCAGAAC-TTTTGGGACGGATCTGCGGTAGAGCATGTATGTTGGGACCCGAAAGATGGTGAACTATGCCTGAATAGGGTGAAGCCAGAGGAAACTCTGGTGGAGGCTCGTAGCGATTCTGACGTGCAAATCGATCGTCAAATTTGGGTAT-AGGGGCG-AA-A------------------------------------------------------------------------------------------------------------------------------------------------------------------------------------------------------------------------------------------------------------------------------------------------------------------------------------------------------------------------------------------------------------------------------------------------------------------------------------------------------------------------------------------------------------------------------------------------------------------------------------------------------------------------------------------------------------------------------------------------------------------------------------------------------------------------------------------------------------------------------------------------------------------------------------------------------------------------------------------------------------------------------------------------------------------------------------------------------------------------------------------------------------------------------------------------------------------------------------------------------------------------------------------------------------------------------------------------------------------------------------------------------------------------------------------------------------
>856
--------------------------------------------------------------------------------------------------------------------------------------------------------------------------------------------------------------------------------------------------------------------------------------------------------------------------------------------------------------------------------------------------------------------------------------------------------------------------------------------------------------------------------------------------------------------------------------------------------------------------------------------------------------------------------------------------------------------------------------------------------------------------------------------------------------------------------------------------------------------------------------------------------------------------------------------------------------------------------------------------------------------------------------------------------------------------------------------------------------------------------------------------------------------------------------------------------------------------------------------------------------------------------------------------------------------GTGAACCTGCGGAAGGATCATTATTGAATAACT--AT-GGTG-GGTTGTCGCTGGCTT-CTTTGAAGCAA-TGTGCACACCCACTGTT-TTTAT------CTATCCCATTGTGCACCATTTGTAGTCTTTGAGGGGA---GAGTGGTCAA-------------------------------------------GTGTG--------------------------AGCTTTGGG-------------CCCTCCTTTCAGGTCTATGTCTTTT-CCACAGACG-TATT-TATG-GT-CATAGAATGTAATC-AAT--GGACCTTTGTGTCT-AT--GAAACTCTATACAACTTTCAGCAACGGATCTCTTGGCTCTCGCATCGATGAAGAACGCAGCGAAATGCGATAAGTAATGTGAATTGCAGAATTCAGTGAATCATCGAATCTTTGAACGCACCTTGCGCTTCTTGGTATTCCGAGGAGCATGCCTGTTTGAGTGTCATTAAAT--TCTCAATCC-ATTTCAG-------TTTGTAT-ACTGATTGTGGTTTGG-TATTGGGGGGTT------TGCAGGCCTTGTTA--TATTGAGGTCAGCTCTCCTGAAATGCATTAGCGGAACGGGTTTGCGGTCTG-TCACTGGTGTGAT-AATTATC-TACAC-------TAA-GG----------CTGCTTTCTG-CTTGTTCAGC-TT-CCAACTGTCCTC-----TGGACAGC---TATTG-AACA-TTTGACCTCAAATCAGGTAGGACTACCCG--------------------------------------------------------------------------------------------------------------------------------------------------------------------------------------------------------------------------------------------------------------------------------------------------------------------------------------------------------------------------------------------------------------------------------------------------------------------------------------------------------------------------------------------------------------------------------------------------------------------------------------------------------------------------------------------------------------------------------------------------------------------------------------------------------------------------------------------------------------------------------------------------------------------------------------------------------------------------------------------------------------------------------------------------------------------------------------------------------------------------------------------------------------------------------------------------------------------------------------------------------------------------------------------------------------------------------------------------------------------------------------------------------------------------------------------------------------------------------------------------------------------------------------------------------------------------------------------------------------------------------------------------------------------------------------------------------------------------------------------------------------------------------------------------------------------------------------------------------------------------------------------------------------------------------------------------------------------------------------------------------------------------------------------------------------------------------------------------------------------------------------------------------------------------------------------------------------------------------------------------------------------------------------------------------------------------------------------------------------------------------------------------------------------------------------------------------------------------------------------------------------------------------------------------------------------------------------------------------------------------------------------------------------------------------------------------------------------------------------------------------------------------------
>857
-------------------------------------CACATGTG-AATGAGTTTTGATAGAGCTTTGCTCGTGTACCAAATGAGGTGGACTGGGTTGCCTTGGTGGAAATGCTAGGGTGGCTTGTCTACGAATTGCAATGATGATATGGGCGGGGGTGAATCCTTTGCAGACGACTTGAATGGGAACGGGGTACTGTAAGCGGTAGAGTAGCCTTGTTGCTACGATCCGCTGAGGTTAAGCCCTTGTTCTAAAGATTTGTTCAGCATTGACTG--AACTATTCTTTCTC----TTATCAGTT-------GAAGACTTGAGGGCCGGTC-AAA---ATATGGTGAGT--GGGAGTTGGT------------------------------------------------------------------------------------------------------------------------GAAATTATGATTGTTGATGAATGT-GATTCTATTCCCCGTCTTATACGACGATGGAGAGAAAG---AGTGGACCTG----TCTTGAATGGGTTTGGGGGCTGA---TAATTTCTG--CCCAGAAGAGCACTTGCCAGTGCGCTT---TTTCTGATATATATATG--TGT-------GTGTGTCAAGAGTGA-GAGCCGTGGCTGAC-TATTGGTTTGTTTG--------------------TGTACAGGAAAAAT----------------------------------------GTGAGTAGAAAAGGGTCACGGCA------------------ATCAGAAGGGGGCATGTTATGCAAGATGAAAA-TGTATCCATGATTCGCAGTTTCCACTCTAATGCCTTCCT---GTATGGAATACTCCCCCAATGTGGAACATCCATAT-TCCTT---GTTGCAGTATGTGAACCCAATGTGCATG-TGCAAG-TGTAGGCTG----------------TGCTGGAT-GGGAAAC-GGGGGTTGGCATGATGT-GGTTGAG-TAA-TAGACCTTTCCTTT---GGATGTCTGACATGCATAATG-ACCTCCCTTCTCTGTCCGGGAA---------------------------------------------------------------------------------------------------------------------------------------------------------------------GTGAACCTGCGGAAGGATCATTATTGAATAACT--AT-GGTG-GGTTGTCGCTGGCTT-TCTA--AAGCA-TGTGCACACCTGCTGTC-TTTAT------CTATCCCATTGTGCACCATTTGTAGTCTTGGAGGGG---AAAGCAGTCAA----TTTCCC-------------------------------AAGTGTG--------------------------GGTTTTCGG---------------CTCCTTCCAGGTCTATGTCTTTT-CCACACACA-TTGT-AGTATGTCCATAGAACGTAATC-AAA--GGGCCTTTGTGCCT-AT--AAAACTTTATACAACTTTCAGCAACGGATCTCTTGGCTCTCGCATCGATGAAGAACGCAGCGAAATGCGATAAGTAATGTGAATTGCAGAATTCAGTGAATCATCGAATCTTTGAACGCACCTTGCGCTTCTTGGTATTCCGAGAAGCATGCCTGTTTGAGTGTCATTAAAT--TCTCAATCC-CTCCCAGTTC----TTCATAG-GCTGGCTGTGGCTTGG-ATATTGGGGGTT---TC-TGCAGGCCTTGTTA--TGTCGAGGTCAGCTCCCCTGAAATACATTAGCAGAAC-TGTTTGCGGTCTG-TCACTGGTGTGAT-AATTATC-TGCAC-------CAA-GG----------CTGCTTTCTGTCTTGTTCAGC-TT-CTAACTGTCTCCTT----GGACAAC---TATTG-AACA-TTTGACCTCAAATCAGGTAG-------------------------------------------------------------------------------------------------------------------------------------------------------------------------------------------------------------------------------------------------------------------------------------------------------------------------------------------------------------------------------------------------------------------------TGCGAGTGAAGCGGGAAAAGCTCAA-ATTTGAAATCTGGCGGTCTTTGGCTGTCCGAGTTGTAATCTAGAG-AAGTGTTACCCGCGCTGGACCGTGTACAAGTCTCCTGGAATGGAGCGTCATAGAGGGTGAGAATCCCGTCTCTGACACGGACTACCAGGGCTTTGTGGTATGCTCTCAAAGAGTCGAGTTGTTTGGGAATGCAGCTCAAAATGGGTGGTAAATTCCATCTAAAGCTAAATATTGGCGAGAGACCGATAGCGAACAAGTACCGTGAGGGAAAGATGAAAAGAACTTTGGAAAGAGAGTTAAACAGTACGTGAAATTGCTGAAAGGGAAACGCTTGAAGTCAGTCACATTGACCGGGAATCAGCCTTGC-ATT--TGCATGGTGTACTTTCTGGTTGATGGGTCAGCATC-AATTTTGACCGCTGGAAAAAGGCTTGGGGAATGTGACAGCT-CCGGCTGTGTTATAGACCCTTGTCATATACAGCGGTTGGGATTGAGGAACTCAGCACGCCGCAAGGCCGGG--TCTCGACCACGTTCGTGCTTAGGATGCTGGCATAATGGCTTTAAGCGACCCGTCTTGAAACACGGACCAAGGAGTCTAACATGCCTGCGAGTGTTT-GGGTGGAAAACCCAAGCGCGTAATGAAAGTGAAAGTTGAGATCCCTGTCGTGGGG-AGCATCGACGCCCGGACCAGAAC-TTTTGGGACGGATCTGCGGTAGAGCATGTATGTTGGGACCCGAAAGATGGTGAACTATGCCTGAATAGGGTGAAGCCAGAGGAAACTCTGGTGGAGGCTCGTAGCGATTCTGACGTGCAAATCGATCGTCAAATTTGGGTAT-AGGGGCG-AA-AGACTAATCGAACCATCTAGTAGCTGGTTCCTGCCGAAG---------------------------------------------------------------------------------------------------------------------------------------------------------------------------------------------------------------------------------------------------------------------------------------------------------------------------------------------------------------------------------------------------------------------------------------------------------------------------------------------------------------------------------------------------------------------------------------------------------------------------------------AAGAGTGAACTAGCTAACTGAAATCTTAAAATCATTGATTCAATGGTTCTTGAGATAAC-GTAAGGGATAA-AAATGATAGTACCTTACTATAAGTGTTGTCCAACAATACTGGTGCCAGAAGACTCGGTAACGCCAGAAACGCAAACGTTAGTCGTCCTAATCAGGCGTAAAGGGTAAGTAGGCTGCTTTGAAAG-TTGTTAATT-AGAAAGCTCTTTAAAAATTT--------------------------------------------------------------TTTAAAGGTAATTAATAATGAATTAAAGCTAGAATCAAATAGGGGATAAGCCAAATAATATTTAGTGTAAGGCTAATATCTTTAGATACTAAATGGAATAC-TAAGGTGAAAACTTTTATCTACTAATGATTGACGCTGAGGAACGAAGGTGAGAATAGAAAACAGGATTAGAGA-CCCAGGTATCTCTCACTGTCAACGATGAATG-GTAGTTGTTAGTT---AAAC-----TT-AACTAGTAACGATGTTAACGCGTTAACCATTCCGCCTTGCGAGTACGG----------------------------------------------------------------------------------------------------------------------------------------------------------------------------------
>863
--------------------------------------------------------------------------------------------------------------------------------------------------------------------------------------------------------------------------------------------------------------------------------------------------------------------------------------------------------------------------------------------------------------------------------------------------------------------------------------------------------------------------------------------------------------------------------------------------------------------------------------------------------------------------------------------------------------------------------------------------------------------------------------------------------------------------------------------------------------------------------------------------------------------------------------------------------------------------------------------------------------------------------------------------------------------------------------------------------------------------------------------------------------------------------------------------------------------------------------------------------------------------------------------------------------------GTGAACCTGCGGAAGGATCATTATTGAATAACT--AT-GGTG-GGTTGTTGCTGGCTT-CTTG--AAGCA-TGTGCACACCTGCTGTC-TTTAT------CTATCCCACTGTGCACCACTTGTAGTCTTGGAAGGGG-TAGAGCAGTCAA---CTCTCCC-------------------------------TAGTGTG--------------------------AGTTTTGTG-------------TCTCCCTTCCAGTTCTATGTCTTTT-CCACAGACG-TTGT-AGCATGT-CATAGAATGTAATC-AAA--GGACCTTTGTGTCT-AT--AGAACTTTATACAACTTTCAGCAACGGATCTCTTGGCTCTCGCATCGATGAAGAACGCAGCGAAATGCGATAAGTAATGTGAATTGCAGAATTCAGTGAATCATCGAATCTTTGAACGCACCTTGCGCTTCTTGGTATTCCGAGGAGCATGCCTGTTTGAGTGTCATTAAAT--TCTCAATCCCCTTCCAGTTC----TTTGTAA-GCTGGTTGTGGTTTGG-ATATTGGGGGCT---TC-TGCAGGCCTTGTTA--TGTTGAGGTCAGCTCCCCTGAAATACATTAGCAGAAC-TGTTTGCGGTCTG-TCACTGGTGTGAT-AATTATC-TGCAC-------CAAGGA----------CTGCTTTCTGTCTTGTTCAGC-TT-CTAACCGTCTTTTTG---GGACAAC---TATTG-AACA-TTTGACCTCAAATCAGGTAGGACTACCCG--------------------------------------------------------------------------------------------------------------------------------------------------------------------------------------------------------------------------------------------------------------------------------------------------------------------------------------------------------------------------------------------------------------------------------------------------------------------------------------------------------------------------------------------------------------------------------------------------------------------------------------------------------------------------------------------------------------------------------------------------------------------------------------------------------------------------------------------------------------------------------------------------------------------------------------------------------------------------------------------------------------------------------------------------------------------------------------------------------------------------------------------------------------------------------------------------------------------------------------------------------------------------------------------------------------------------------------------------------------------------------------------------------------------------------------------------------------------------------------------------------------------------------------------------------------------------------------------------------------------------------------------------------------------------------------------------------------------------------------------------------------------------------------------------------------------------------------------------------------------------------------------------------------------------------------------------------------------------------------------------------------------------------------------------------------------------------------------------------------------------------------------------------------------------------------------------------------------------------------------------------------------------------------------------------------------------------------------------------------------------------------------------------------------------------------------------------------------------------------------------------------------------------------------------------------------------------------------------------------------------------------------------------------------------------------------------------------------------------------------------------------------------------
>871
----------------------------GTTGGTCCGCACATGTGAAATGAGTTTTGATAGAGCTTTGCTCGTGTACCAAATGAGGTGGACTGGGCTGCCTTGGTGGAAATGCCGGGGTAGCTTGTCTACGAATTGCAATGATGATATGGGCGGGGGTGAATCCTTTGCAGACGACTTGAATGGGAACGGGGTACTGTAAGCGGTAGAGTAGCCTTGTTGCTACGATCCGCTGAGGTTAAGCCCTTGTTCTAAAGATTTGTTCAGCATAGACTG--AACTATTCTTTCT-----GTGTTATTT-------TGGAGCTTAAGGGCCGGTCAAAA---ATCAGGTGAGT--CCGAGTTGGT------------------------------------------------------------------------------------------------------------------------GAAATTATGATTCTTGATGAGTGT-AATTCTATTCCCCGTCTTATACGACAATGGAGAGAGAAA-TAGTGGGCCTGTCTGTCTTGGATGGGTCT-GGGGCCAA---TGAAATGTG--CCCAGATAAGCACTTGCCAGTGCAGAT---TTTCTGATCTATATTTGTTTGT-------CTGTGGCAAGAGTTT-GAGCTGTGGCTGAC-TCTTGGTTTGTTTG--------------------GATACAGGGATGTCA----A---------------------------------TGTGAGTAG--AGGGCTTATGACG-------------------AGAGGAAGGGTCATGTTATGCAAGATGAAAA-TCTATCCATTATTCGCAGTTTCCACTCTAATGCCTTCCT---ATATGGAATACTCCCCCAATGTCAAACATCCATAT-TCCTT---GCTTCAGTATGTGAACCCAATGTGCATC-TGCAAG-TCTGGGCTGCCAGCTATGATGGCA-AGCTGGAT-GGGAAAC-CGGGGTTGGCATCATGCGGGTCAAG-CAA-TAGACCTTCCCTTT---GGATGTCTGATATGCATAACA-TC------------------------------------------------------------------------------------------------------------------------------------------------------------------------------------------GTGACCTGCGG-AGGATCATTATTGAATAACT--AT-GGTG-GGTTGTTGCTGGCTT-CTTG--AAGCA-TGTGCACACCTGCTGTC-TTTAT------CTATCCCACTGTGCACCATTTGTAGTCTTGGAGGGGG-AAGAGCGGTGAA----GCTCAC-------------------------------ATGC---------------------------------------------------CCCCCCTTCTGGGTCTATGTCTTTT-CCACAAACA-TTGT-AGTATGT-CACAGAATGTAATC-AAA--GGGTCCTTGTGCCC-AT--AAAACTATATACAACTTTCAGCAACGGATCTCTTGGCTCTCGCATCGATGAAGAACGCAGCGAAATGCGATAAGTAATGTGAATTGCAGAATTCAGTGAATCATCGAATCTTTGAACGCACCTTGCGCTTCTTGGTATTCCGAGGAGCATGCCTGTTTGAGTGTCATTAAAT--TCTCAATCC-CTTCCAGTAT------------TCTGGTTGTGGCTTGG-ATATTGGGGGTT---TC-TGCAGGCCTTATTA--TGTTTAGGTCAGCTCCCCTAAAATACATTAACAAAAC-TGTTTGGGGTCTG-TCACTGGGGTGAT-AATTATC-TGGAC-------CAA-GG----------GTGCTTTCTATCTTGGTCAAC-TT-CCAACCGTCTTCTTG--GAGACAAC---TATTG-AACA-TTTGACCTCCAATCAGGGAAGAATACCCGCTGAACTTAA-------------------------------------------------------------------------------------------------------------------------------------------------------------------------------------------------------------------------------------------------------------------------------------------------------------------------------------------------------------------------------------------------------------------------GCTCAA-ATTTAAAATCTGGCGGTCTTTGGCTGTCCGAGTTGTAATCTAGAG-AAGTGTTACCCGCGCTGGACCGTGTACAAGTCTCCTGGAATGGAGCGTCATAGAGGGTGAGAATCCCGTCTCTGACACGGACTACCAGGGCTTTGTGGTATGCTCTCAAAGAGTCGAGTTGTTTGGGAATGCAGCTCAAAATGGGTGGTAAATTCCATCTAAAGCTAAATATTGGCGAGAGACCGATAGCGAACAAGTACCGTGAGGGAAAGATGAAAAGAACTTTGGAAAGAGAGTTAAACAGTACGTGAAATTGCTGAAAGGGAAACGCTTGAAGTCAGTCGCATTGGCCAGGGATCAGCCTTGC-ATT--TGCATGGTGTACTTTCTGGTTGATGGGTCAGCATC-AATTTTGACTGCTGGAAAAAGGCTTGGGGAATGTGACAGCT-CTGGCTGTGTTATAGACCCTTGTCATATACAGCAGTTGGGATTGAGGAACTCAGCACGCCGCAAGGCCGGG--TTTCGACCACGTTCGTGCTTAGGATGCTGGCATAATGGCTTTAAGCGACCCGTCTTGAAACACGGACCAAGGAGTCTAACATGCCTGCGAGTGTTT-GGGTGGAAAACCCAAGCGCGTAATGAAAGTAAAAGTTGAGATCCCTGTCGTGGGG-AGCATCGACGCCCGGACCAGAAC-TTTTGGGACGGATCTGCGGTAGAGCATGTATGTTGGGACCCGAAAGATGGTGAACTATGCCTGAATAGGGTGAAGCCAGAGGAAACTCTGGTGGAGGCTCGTAGCGATTCTGACGTGCAAATCGATCGTCAAATTTGGGTAT-AGGGGCG-AA-AGACTAATCGAACCATCTAGTAGCTGGTTCCTGCCGAAGTTTCCCTCAGGATAGCAGAAACTCATATCAGATTTATGTGGTAAAGCGAATGATTAGAGGCCTTGGGGTTGAAACAACCTTAACCTATTCTCAAACTTTAAATATGTAAGAACGAGCCGTTTCTTGACTGAACCGCTCGGTGATTGAGAGTTTCTAGTGGGCCATTTTTGGTAAGCAGAACTGGCGATGCGGGATGAACCGAACGCGAGGTTAAGGTGCCGGAATTCACGCTCATCAGACACCACAAAAGGTGTTAGTTCATCTAGACAGCAGGACGGTGGCCATGGAAGTCGGAATCCGCTAAGGAGTGTGTAACAACTCACCTGCCGAATGAACTAGCCCTGAAAATGGATGGCGCTTAAGCGTGATACCCATACCTCGCCGTCAGCATTGAAGTGACGTGCTGACGAGTAGGCAGGCGTGGAGGTCAGTGAAGTGAGCCTAG-------------------------------------------------------------------------------------------------------------------------------------------------------------GTCAATG-CTCGTAAGAGTGAACTAGCTAACTGAAATCTTAAAATCATTGTATCAATGGTTCTTGAGATAAC-GTAAGGGATAA-AAATGATAGTACCTTACTATAAGTGTTGTCCAACTATACTGGTGCCAGAAGACTCGGTAACGCCAGAAACGCAAACGTTAGTCGTCCTAATCAGGCGTAAAGGGTAAGTAGGCTGCTTTGAAAG-TTGTTAATT-AGAAAGCTCTTTAAAAAATT--------------------------------------------------------------GTTTAAAGTAATTAATAATGAATTAAAGCTAGAATCAAATAGGGGATAAGCCAAATAATATTTAGTGTAAGGCTAATATCTTTAGATACTAAATGGAATAC-TAAGGTGAAAACTTTTATCTACTAATGATTGACGCTGAGGAACGAAGGTGAGAATAGAAAACAGGATTAGAGA-CCCA------------------------------------------------------------------------------------------------------------------------------------------------------------------------------------------------------------------------------------------------------------------------------------------
>920
-----------------------------------------------------------------------------------------------------------------------------------------------------------------------------------------------------------------------------------------------------------------------------------------------------------------------------------------------------------------------------------------------------------------------------------------------------------------------------------------------------------------------------------------------------------------------------------------------------------------------------------------------------------------------------------------------------------------------------------------------------------------------------------------------------------------------------------------------------------------------------------------------------------------------------------------------------------------------------------------------------------------------------------------------------------------------------------------------------------------------------------------------------------------------------------------------------------------------------------------------------------------------CTTGGTCATTTAGAGGAAGTAAAAGTCGTAACAAGGTTTCCGTAGGTGAACCTGCGGAAGGATCATTATTGAATAACT--AT-GGTG-GGTTGTCGCTGGCTT-CTTG--AAGTA-TGTGCACACCTGCTGTC-TTTAT------CTATCCCATTGTGCACCATTTGTAGTCTTGGAGGGG---AGAGCAGTCAA----TCTCCC-------------------------------AACTGGG--------------------------AGTTTTC---------------GGCCCCTTCCAGGTCTATGTCTTTT-CCACAAACA-TTGT-AGTATGTCCATAGAACGTAATC-AAT--GGGCCTTTGTGCCT-AT--AGAACTCTATACAACTTTCAGCAACGGATCTCTTGGCTCTCGCATCGATGAAGAACGCAGCGAAATGCGATAAGTAATGTGAATTGCAGAATTCAGTGAATCATCGAATCTTTGAACGCACCTTGCGCTTCTTGGTATTCCGAGGAGCATGCCTGTTTGAGTGTCATTAAAT--TCTCAATCC-CTTCCAGTTT----CTTGTAA-GCTGGTTGTGGCTTGG-ATATTGGGGGT----TC-TGCGGGCCTTGTTA--TGTTGAGGTCAGCTCCCCTGAAATACATTAGCAGAAC-TGTTTGCGGTCTG-TCACTGGTGTGAT-AATTATC-TGCAC-------CAA-GG----------CTGCTTTCTGACTTGTTCAGC-TT-CTAACTGTCTTCTT----GGACAAC---TATTG-AACAATTTGACCTCAAATCAGGTAGGACTACCCGCTGAACTTAAGCATATCAATAAGCGGAGGA------------------------------------------------------------------------------------------------------------------------------------------------------------------------------------------------------------------------------------------------------------------------------------------------------------------------------------------------------------------------------------CGAGTGAAGCGGGAAAAGCTCAA-ATTTGAAATCTGGCGGTCTTTGGCCGTCCGAGTTGTAATCTAGAG-AAGTGTTACCCGTGCTGGACCGTGTACAAGTCTCCTGGAATGGAGCGTCATAGAGGGTGAGAATCCCGTCTCTGACACGGACTACCAGGGCTTTGTGGTATGCTCTCAAAGAGTCGAGTTGTTTGGGAATGCAGCTCAAAATGGGTGGTAAATTCCATCTAAAGCTAAATATTGGCGAGAGACCGATAGCGAACAAGTACCGTGAGGGAAAGATGAAAAGAACTTTGGAAAGAGAGTTAAACAGTACGTGAAATTGCTGAAAGGGAAACGCTTGAAGTCAGTCACATTGACCAGGGATCAGCCTTGC-ATT--CGCATGGTGTACTTTCTGGTTGATGGGTCAGCATC-AATTTTGACCGCTGGAAAAAGGCTTGGGGAATGTGACAGCT-CTGGCTGTGTTATAGACCCTTGTCATATACAGCGGTTGGGATTGAGGATCGCAGCACGCCGCAAGGCCGGG--TTTCGACCACGTTCGTGCTTAGGATGCTGGCATAATGGCTTTAAGCGACCCGTCTTGAAACACGGACCAAGGAGTCTAACATGCCTGCGAGTGTTT-GGGTGGAAAACCCAAGCGCGTAATGAAAGTGAAAGTTGAGATCCCTGTCGTGGGG-AGCATCGACGCCCGGACCAGAAC-TTTTGGGACGGATCTGCGGTAGAGCATGTATGTTGGGACCCGAAAGATGGTGAACTATGCCTGAATAGGGTGAAGCCAGAGGAAACTCTGGTGGAGGCTCGTAGCGATTCTGACGTGCAAATCGATCGTCAAATTTGGGTAT-AGGGGCG-AA-AGACTAATCGAACCATCTAGTAGCTGGTTCCTGCCGAAG----------------------------------------------------------------------------------------------------------------------------------------------------------------------------------------------------------------------------------------------------------------------------------------------------------------------------------------------------------------------------------------------------------------------------------------------------------------------------------------------------------------------------------------------------------------------------------------------------------------------------------------------------------------------------------------------------------------------------------------------------------------------------------------------------------------------------------------------------------------------------------------------------------------------------------------------------------------------------------------------------------------------------------------------------------------------------------------------------------------------------------------------------------------------------------------------------------------------------------------------------------------------------------------------------------------------------------------------------------------------------------------------------------------------
>924
-----------------------------------TGCACATGTGAAATGAGTTTTGATAGAGCTCTGCTCGTGTACCAAATGAGGTGGATTAGGCTGCCCTTGCGGAAATGCTGGGGTAGCTTGTCTACGAATTGCAATGATGATATGGGCGGGGGTGAATCCTTTGCAGACGACTTGAATGGGAACGGGGTACTGTAAGCGGTAGAGTAGCCTTGTTGCTACGATCCGCTGAGGTTAAGCCCTTGTTCTAAAGATTTGTTCAGCATAGACTG--GACTTATTCTTCCTTT--GTATTAGCT-------GAGAGCTTGAGGGCCGGTC-AAA---ATTTGGTGAGT--GGGGGACTTT------------------------------------------------------------------------------------------------------------------------GGAATTTTGATTGTTGATGAGTGT-GATTCTATTCCCCGTCTTACCCGACGATGGAGAGAAAG---AGTGGGCCTG----TCTTGGATGGGTTTGGGGGCAGA---TGATTTCTGCACCCAGAAGAGCACTTGCCAGTGCGAAT---TTTCTGATATATATATGT-----------GTGTGGCAAGGGTTC-AAGCTGTGGCTGAC-TGCTAGTTTGTTTGT-------------------TGTGCAGGGAAAAA----------------------------------------GTGAGTAAAGAGGGCCTATGGGG------------------AGGGGGAAAGGGCACGTTATGCAAGATGAAAA-TGTATCCATAATTCGCAGTTTCCACTCTAATGCCTTCC----GAATGGAATACTCCCCCAATGTGGAACATCCATAT-TCCTC---ATTGCAATATGCGAACCCAATATGCATG-TGCCAA-TGTCTGCTGCCAGTCATAATGGTA-TGCTGGATCGGAAAAC-GGGTGTTGGCCTCATGTCGGGTGAGTTAA-TAGACA-TTCCTTT---CCATCTCTGACT------------------------------------------------------------------------------------------------------------------------------------------------------------------------------------------------------TGAACCTGCGGAAGGATCATTATTGAATAACT--AT-GGTG-GGTTGTCGCTGGCTT-CCTG--AAGCA-TGTGCACACCTGCTGTC-TTTAT------CTATCCCATTGTGCACCCTTTGTAGTCTTGGGGGGG--------------------------------------------------------AGTGTA--------------------------AATCCTG---------------CCTCTCTACCAGGTCTATGTC-TTT-CCATAAACA-TTAT-AGCATGT-CATAGAATGTAATTGAAA--GGGCCTTTGAGCCT-AT--AGAACTCTATACAACTTTCAGCAACGGATCTCTTGGCTCTCGCATCGATGAAGAACGCAGCGAAATGCGATAAGTAATGTGAATTGCAGAATTCAGTGAATCATCGAATCTTTGAACGCACCTTGCGCTTCTTGGTATTCCGAGGAGCATGCCTGTTTGAGTGTCATTAAAT--TCTCAAACC-CTTCCAGTTTT--TTTTGTAT-GCTGGTTGTGGCTTGG-ATATTGGGGGTT---TT-TGCAGGCCTCACTACCTAAAGAGGTCAGCTCCCCTGAAATACATTAGCAGAAC-TGTTTGCAGTCTG-TCACTGGTGTGAT-AAATATC-TGCAC-------CAA-GG----------CTGCTCTCTGTCTTGTTCAGC-TT-CTAATTGTCTTCTC----AGACAGC---TAATT-GAAC-ATTGACCTC-----------------------------------------------------------------------------------------------------------------------------------------------------------------------------------------------------------------------------------------------------------------------------------------------------------------------------------------------------------------CTACCCGTTGAACTTAAGCATATCAATAAGCGGAGGAAAAG-AACTAACAAGGATT-CCCTAGTAACTGCGAGTGAAGCGGGAAAAGCTCAA-ATTTGAAATCTGACAGTCCTTGGCTGTCCGAGTTGTAATCTAGAG-AAGTGTTACCCGCGCTGGACCATGTACAAGTCTCCTGGAATGGAGCGTCATAGAGGGTGAGAATCCCGTCTCTGACATGGACTACCAGGGCTTTGTGGTATGCTCTCAAAGAGTCGAGTTGTTTGGGAATGCAGCTCAAAATGGGTGGTAAATTCCATCTAAAGCTAAATATTGGCGAGAGACCGATAGCGAACAAGTACCGTGAGGGAAAGATGAAAAGAACTTTGGAAAGAGAGTTAAACAGTACGTGAAATTGCTGAAAGGGAAACGCTTGAAGTCAGTCGCATTGATCAGGGATCAGCCTTGC-TTT--TGCATGGTGTACTTTCTGGTTGATGGGTCAGCATC-AATTTTGACTGCTGGAGAAAGGCTTGGGGAATGTGACAGCT-CCGGCTGTGTTATAGACCCTTGTCATATACAGCAGTTGGGATTGAGGAACTCAGCATGCCACAAGGCCGGG--TTTCGACCACGTTCATGCTTAGGATGCTGGCATAATGGCTTTAAGCGACCCGTCTTGAAACACGGACCAAGGAGTCTAACATGCCTGCGAGTGTTT-GGGTGGAAAACCCAAGCGCGTAATGAAAGTGAAAGTTGAGATCCCTGTCGTGGGG-AGCATCGACGCCCGGACCAGAAC-TTTTGGGACGGATCTGCGGTAGAGCATGTATGTTGGGACCCGAAAGATGGTGAACTATGCCTGAATAGGGTGAAGCCAGAGGAAACTCTGGTGGAGGCTCGTAGCGATTCTGACGTGCAAATCGATCGTCAAATTTGGGTAT-AGGGGCG-AA-AGACTAATCGAACCCATCAG--ATTGGTC--------------------------------------------------------------------------------------------------------------------------------------------------------------------------------------------------------------------------------------------------------------------------------------------------------------------------------------------------------------------------------------------------------------------------------------------------------------------------------------------------------------------------------------------------------------------------------------------------------------------------------------------------------------------------TCTTAATCATTGTAACAATGGTTCTTGAGATAAC-GTAAGGGATAA-AAATGATAGTACCTTACTATAAGTGTTGTCCAACATTACTGGTGCCAGAAGACTCGGTAACGCCAGAAACGCAAACGTTAGTCGTCCTAATCAGGCGTAAAGGGTAAGTAGGCTGCTTTGAAAG-TTGTTAATTAAGAAAGCTCTTTAATAAATT--------------------------------------------------------------TTTAAAGGTAATTAATAATGAATTAAAGCTAGAATCAAATAGGGGATAAGCCAAATAATATTTAGTGTAAGGCTAATATCTTTAGATACTAAATGGAATAC-TAAGGTGAAAACTTTTATCTACTAATGATTGACGCTGAGGAACGAAGGTGAGAATAGAAAACAGGATTAGAGA-CCCAGGTATCTCTCACTGTCAACGATGAATG-GTAGTTGTTAGTT---AAAT-----TT-AACTAGTAACGATGTTAACGCGTTAACCATTCCGCCTTGCGAGTAC------------------------------------------------------------------------------------------------------------------------------------------------------------------------------------
>932
------------------------------------------------------------------------------------------------------------------------------------------------------------------------------------------------------------------------------------------------------------------------------------------------------------------------------------------------------------------------------------------------------------------------------------------------------------------------------------------------------------------------------------------------------------------------------------------------------------------------------------------------------------------------------------------------------------------------------------------------------------------------------------------------------------------------------------------------------------------------------------------------------------------------------------------------------------------------------------------------------------------------------------------------------------------------------------------------------------------------------------------------------------------------------------------------------------------------------------------------------------------------------------------------------------------------------------------------------------TG-GGTTGTTGCTGGCTT-CTTG--AAGCATTGTGCACACCTGCTGTC-TTTAT------CTATCCCATTGTGCACCATTTGTAGTCTTGGACAGGA---GAGCAGTCAA----TTTCCC-------------------------------TAGTGTA----------------------------ATTGCTG-------------GGACCCTTCCAGGTCTATGTCTTTT-CCACAAACG-TTGT-AGCATGTCCATAGAATGTAATC-AAA--GGGTCTTTGTGCCT-AT--ACAACTTTATACAACTTTCAGCAACGGATCTCTTGGCTCTCGCATCGATGAAGAACGCAGC---------------------------------------------------------------------------------------------------------------------------------------------------------------------------------------------------------------------------------------------------------------------------------------------------------------------------------------------------------------------------------------------------------------------------------------------------------------------------------------------------------------------------------------------------------------------------------------------------------------------------------------------------------------------------------------------------------------------------------------------------------------------------------------------------------------------------------------------------------------------------------------------------------------------------------------------------------------------------------------------------------------------------------------------------------------------------------------------------------------------------------------------------------------------------------------------------------------------------------------------------------------------------------------------------------------------------------------------------------------------------------------------------------------------------------------------------------------------------------------------------------------------------------------------------------------------------------------------------------------------------------------------------------------------------------------------------------------------------------------------------------------------------------------------------------------------------------------------------------------------------------------------------------------------------------------------------------------------------------------------------------------------------------------------------------------------------------------------------------------------------------------------------------------------------------------------------------------------------------------------------------------------------------------------------------------------------------------------------------------------------------------------------------------------------------------------------------------------------------------------------------------------------------------------------------------------------------------------------------------------------------------------------------------------------------------------------------------------------------------------------------------------------------------------------------------------------------------------------------------------------------------------------------------------------------------------------------------------------------------------------------------------------------------------------------------------------------------------------------------------------------------------------------------------------------------
>933
--------------------------------------------------------------------------------------------------------------------------------------------------------------------------------------------------------------------------------------------------------------------------------------------------------------------------------------------------------------------------------------------------------------------------------------------------------------------------------------------------------------------------------------------------------------------------------------------------------------------------------------------------------------------------------------------------------------------------------------------------------------------------------------------------------------------------------------------------------------------------------------------------------------------------------------------------------------------------------------------------------------------------------------------------------------------------------------------------------------------------------------------------------------------------------------------------------------------------------------------------------------------------------------------------------------------GTGAACCTGCGGAAGGATCATTATTGAATAACT--AT-GGTG-GGTTGTTGCTGGCTT-CTTG--AAGCA-TGTGCACACCTGCTGTC-TTTAT------CTATCCCACTGTGCACCACTTGTAGTCTTGGAAGGGG-TAGAGCAGTCAA---CTCTCCC-------------------------------TAGTGTG--------------------------AGTTTTGTG-------------TCTCCCTTCCAGTTCTATGTCTTTT-CCACAGACG-TTGT-AGCATGT-CATAGAATGTAATC-AAA--GGACCTTTGTGTCT-AT--AGAACTTTATACAACTTTCAGCAACGGATCTCTTGGCTCTCGCATCGATGAAGAACGCAGCGAAATGCGATAAGTAATGTGAATTGCAGAATTCAGTGAATCATCGAATCTTTGAACGCACCTTGCGCTTCTTGGCATTCCGAGGAGCATGCCTGTTTGAGTGTCATTAAAT--TCTCAATCCCCTTCCAGTTC----TTTGTAA-GCTGGTTGTGGTTTGG-ATATTGGGGGCT---TC-TGCAGGCCTTGTTA--TGTTGAGGTCAGCTCCCCTGAAATACATTAGCAGAAC-TGTTTGCGGTCTG-TCACTGGTGTGAT-AATTATC-TGCAC-------CAAGGA----------CTGCTTTCTGTCTTGTTCAGC-TT-CTAACCGTCTTTTTG---GGACAAC---TATTG-AACA-TTTGACCTCAAATCAGGTAGGACTACCCG--------------------------------------------------------------------------------------------------------------------------------------------------------------------------------------------------------------------------------------------------------------------------------------------------------------------------------------------------------------------------------------------------------------------------------------------------------------------------------------------------------------------------------------------------------------------------------------------------------------------------------------------------------------------------------------------------------------------------------------------------------------------------------------------------------------------------------------------------------------------------------------------------------------------------------------------------------------------------------------------------------------------------------------------------------------------------------------------------------------------------------------------------------------------------------------------------------------------------------------------------------------------------------------------------------------------------------------------------------------------------------------------------------------------------------------------------------------------------------------------------------------------------------------------------------------------------------------------------------------------------------------------------------------------------------------------------------------------------------------------------------------------------------------------------------------------------------------------------------------------------------------------------------------------------------------------------------------------------------------------------------------------------------------------------------------------------------------------------------------------------------------------------------------------------------------------------------------------------------------------------------------------------------------------------------------------------------------------------------------------------------------------------------------------------------------------------------------------------------------------------------------------------------------------------------------------------------------------------------------------------------------------------------------------------------------------------------------------------------------------------------------------------------
>938
---------------------------------------------------------------------------------------------------------------------------------------------------------------------------------------------------------------------------------------------------------------------------------------------------------------------------------------------------------------------------------------------------------------------------------------------------------------------------------------------------------------------------------------------------------------------------------------------------------------------------------------------------------------------------------------------------------------------------------------------------------------------------------------------------------------------------------------------------------------------------------------------------------------------------------------------------------------------------------------------------------------------------------------------------------------------------------------------------------------------------------------------------------------------------------------------------------------------------------------------------------------------------------------AAGTAAAAGTCGTAACAAGGTTTCCGTAGGTGAACCTGCGGAAGGATCATTATTGAATAACT--AT-GGTG-GGTTGTTGCTGGCTT-CTTG--AAGCA-TGTGCACACCTGCTGTC-TTTAT------CTATCCCACTGTGCACCACTTGTAGTCTTGGAGGGGA--AGAGCAGTCAA----GCT------------------------------------------------------------------------------------------CCCCCTTTCAGGTCTATGTCTTAT-CCACAGACG-TTGT-AGTATGT-CATGGAATGTAATC-AAA--GGGCCTTTGTGCCT-AT--AGAACTCTATACAACTTTCAGCAACGGATCTCTTGGCTCTCGCATCGATGAAGAACGCAGCGAAATGCGATAAGTAATGTGAATTGCAGAATTCAGTGAATCATCGAATCTTTGAACGCACCTTGCGCTTCTTGGTATTCCGAGAAGCATGCCTGTTTGAGTGTCATTTAAT--TCTCAATCC-CTTCTAGTAT----TTCACAT-GCTGGTTGTGGCTTGG-ATATTGGGGGTT---TC-TGCAGGCCT-------TATATGGGTCAGCTCCCCTAAAATACATTAGCAGAAC-GGTTTGCGGTCTG-TCACTGGTGTGAT-AATTATC-TGCAC-------CAA-GG----------CTGCTTTCTGTC--GTTCAGC-TT-CTAACTGTCTTCTT----GGACAAC---TATTG-AACA-TTTGACCTCAAATCAGGTAGGACTACCCGCTGAACTTAAGCATATCAATAAGCGGAGGAAAAGAAAC-------TAACAAGGAT-----------------------------------------------------TCCCCTAGTAACTGCG-----------------------------------AGTGAAGCGGGA---------------------------------------------AAAGCTCAAATTTGAAATCTGGCAGTCTTTGGCTGTCCGAGTTGTAATCTAGAGAAGTGTTACCCGTGCTGGA----------------------------------------------------------------------------------------------------------------------------------GCTCAA-ATTTGAAATCTGGCAGTCTTTGGCTGTCCGAGTTGTAATCTAGAG-AAGTGTTACCCGTGCTGGACCGTGTACAAGTCTCCTGGAATGGAGCGTCATAGAGGGTGAGAATCCCGTCTCTGACACGGACTACCAGGGCTTTGTGGTATGCTCTCAAAGAGTCGAGTTGTTTGGGAATGCAGCTCAAAATGGGTGGTAAATTCCATCTAAAGCTAAATATTGGCGAGAGACCGATAGCGAACAAGTACCGTGAGGGAAAGATGAAAAGAACTTTGGAAAGAGAGTTAAACAGTACGTGAAATTGCTGAAAGGGAAACGCTTGAAGTCAGTCACATTGACTAGGGATCAGCCTTGC-A-T--TGCATGGTGTACTTTCTGGTTGATGGGTCAGCATC-AATTTTGACTGCTGGAAAAAGGCTTGGGGAATGTGACAGCT-CTGGCTGTGTTATAGACCCTTGTCATATACAGCAGTTGGGATTGAGGAACTCAGCACGCCGCAAGGCCGGG--TTTCGACCACGTTCGTGCTTAGGATGCTGGCATAATGGCTTTAAGCGACCCGTCTTGAAACACGGACCAAGGAGTCTAACATGCCTGCGAGTGTTT-GGGTGGAAAACCCAAGCGCGTAATGAAAGTGAAAGTTGAGATCCCTGTCGTGGGG-AGCATCGACGCCCGGACCAGAAC-TTTTGGGACGGATCTGCGGTAGAGCATGTATGTTGGGACCCGAAAGATGGTGAACTATGCCTGAATAGGGTGAAGCCAGAGGAAACTCTGGTGGAGGCTCGTAGCGATTCTGACGTGCAAATCGATCGTCAAATTTGGGTAT-AGGGGCG-AA-AGACTAATCGAACCATCTAGTAGCTGGTTCCTGCCGAAGTTTCCCTCAGGATAGCAGAAACTCATATCAGATTTATGTGGTAAAGCGAATGATTAGAGGCCTTGGGGTTGAAACAACCTTAACCTATTCTCAAACTTTAAATATGTAAGAACGAGCCGTTTCTTGACTGAACCGCTCGGCGATTGAGAGTTTCTAGTGGGCCATTTTTGGTAAGCAGAACTGGCGATGCGGGATGAACCGAACGCGAGGTTAAGGTGCCGGAATTCACGCTCATCAGACACCACAAAAGGTGTTAGTTCATCTAGACAGCAGGACGGTGGCCATGGAAGTCGGAATCCGCTAAGGAGTGTGTAACAACTCACCTGCCGAATGAACTAGCCCTGAAAATGGATGGCGCTTAAGCGTGATACCCATACCTCGCCGTCAGCATTGAAGTGACGTGCTGACGAGTAGGCAGGCGTGGAGGTCA---------------------------------------------------GTAGTTGGTAGGGTAAAGGCCTACCAAGCCTACGATCAATAGCCAAGTTTGATAGAACAAATGGCCACATTGGGAATGAGAAGCCCCAAGTAGAGTAATCTACCAGCAGTCAAGAATATTAGTCAATG-CTCGCAAGAGTGAACTAGCTAACTGAAATCTTAAAATCATTGAATCAATGGTTCTTGAGATAAC-GTAAGGGATAA-AAATGATAGTACCTTACTATAAGTGTTGTCCAACAATACTGGTGCCAGAAGACTCGGTAACGCCAGAAACGCAAACGTTAGTCGTCCTAATCAGGCGTAAAGGGTAAGTAGGCTGCTTTGAAAG-TTGTTAATT-AGAAAGCTCTTTAAAAAAA---------------------------------------------------------------TTTTAAAGCAATTAATAATGAATTAAAGCTAGAATCAAATAGGGGATAAGCCAAATAATATTTAGTGTAAGGCTAATATCTTTAGATACTAAATGGAATAC-TAAGGTGAAAACTTTTATCTACTAATGATTGACGCTGAGGAACGAAGGTGAGAATAGAAAACAGGATTAGAGA-CCCAGGTATCTCTCACTGTCAACGATGAATG-GTAGTTGTTAGTT---AAAC-----TT-AACTAGTAACGATGTTAACGCGTTAACCATTCCGCCTTGCGAGTACGGTTGCAAAACTGAAACCAAAAAAATTAGTCGGTCTCGGAGCAAACGGAGTGAAGCATGTTATTTAATACGATAGTACGCGTAAAATCTTACCAGTTCTTGCATATTCTCT-----TTATCATTTAATATGTATAATAGCTGTTTAAAAAGCATTCTTTTGAAT----------------
>941
---------------------------------------------------------------------------------------------------------------------------------------------------------------------------------------------------------------------------------------------------------------------------------------------------------------------------------------------------------------------------------------------------------------------------------------------------------------------------------------------------------------------------------------------------------------------------------------------------------------------------------------------------------------------------------------------------------------------------------------------------------------------------------------------------------------------------------------------------------------------------------------------------------------------------------------------------------------------------------------------------------------------------------------------------------------------------------------------------------------------------------------------------------------------------------------------------------------------------------------------------------------------------------------------------------------------------TGCGGAAGGATCATTATTGAATAACT--AT-GGTG-GGTTGTTGCTGGCTT-CTTG--AAGCA-TGTGCACACCTGCTGTC-TTTAT------CTATCCCACTGTGCACCACTTGTAGTCTTGGAGGGGA--AGAGCAGTCAA----GCT------------------------------------------------------------------------------------------CCCCCTTTCAGGTCTATGTCTTAT-CCACAGACG-TTGT-AGTATGT-CATGGAATGTAATC-AAA--GGGCCTTTGTGCCT-AT--AGAACTCTATACAACTTTCAGCAACGGATCTCTTGGCTCTCGCATCGATGAAGAACGCAGCGAAATGCGATAAGTAATGTGAATTGCAGAATTCAGTGAATCATCGAATCTTTGAACGCACCTTGCGCTTCTTGGTATTCCGAGAAGCATGCCTGTTTGAGTGTCATTTAAT--TCTCAATCC-CTTCTAGTAT----TTCACAT-GCTGGTTGTGGCTTGG-ATATTGGGGGTT---TC-TGCAGGCCT-------TATATGGGTCAGCTCCCCTAAAATACATTAGCAGAAC-GGTTTGCGGTCTG-TCACTGGTGTGAT-AATTATC-TGCAC-------CAA-GG----------CTGCTTTCTGTC--GTTCAGC-TT-CTAACTGTCTTCTT----GGACAAC---TATTG-AACA-TTTGACCTCAAATCAGGTAGGACTACCCGCTGAACTTAAGCATATCAATAAGCGGAGGAAAAGAAAC-------TAACAAGGAT-----------------------------------------------------TCCCCTAGTAACTGCG-----------------------------------AGTGAAGCGGGA---------------------------------------------AAAGCTCAAATTTGAAATCTGGCAGTCTTTGGCTGTCCGAGTTGTAATCTAGAGAAGTGTTACCCGTGCTGGACCGTGT--------------------------------------------------------------------------------------------------------CTGCGAGTGAAGCGGGAAAAGCTCAA-ATTTGAAATCTGGCAGTCTTTGGCTGTCCGAGTTGTAATCTAGAG-AAGTGTTACCCGTGCTGGACCGTGTACAAGTCTCCTGGAATGGAGCGTCATAGAGGGTGAGAATCCCGTCTCTGACACGGACTACCAGGGCTTTGTGGTATGCTCTCAAAGAGTCGAGTTGTTTGGGAATGCAGCTCAGAATGGGTGGTAAATTCCATCTAAAGCTAAATATTGGCGAGAGACCGATAGCGAACAAGTACCGTGAGGGAAAGATGAAAAGAACTTTGGAAAGAGAGTTAAACAGTACGTGAAATTGCTGAAAGGGAAACGCTTGAAGTCAGTCACATTGACTAGGGATCAGCCTTGC-A-T--TGCATGGTGTACTTTCTGGTTGATGGGTCAGCATC-AATTTTGACTGCTGGAAAAAGGCTTGGGGAATGTGACAGCT-CTGGCTGTGTTATAGACCCTTGTCATATACAGCAGTTGGGATTGAGGAACTCAGCACGCCGCAAGGCCGGG--TTTCGACCACGTTCGTGCTTAGGATGCTGGCATAATGGCTTTAAGCGACCCGTCTTGAAACACGGACCAAGGAGTCTAACATGCCTGCGAGTGTTT-GGGTGGAADACCCAAGCGCGTAATGAAAGTGAAAGTTGAGATCCCTGTCGTGGGGNAGCATCGACGCCCGGACCAGAAC-TTTTGGGACGGATCTGCGGTAGAGCATGTATGTTGGGACCCGAAAGATGGTGAACTATGCCTGAATAGGGTGAAGCCAGAGGAAACTCTGGTGGAGGCTCGTAGCGATTCTGACGTGCAAATCGATCGTCAAATTTGGGTAT-AGGGGCG-AA-AGACTAATCGAACCATCTAGTAGCTGGTTCCTGCCGAAGTTTCCCTCAGGATAGCAGAAACTCATATCAGATTTATGTGGTAAAGCGAATGATTAGAGGCCTTGGGGTTGAAACAACCTTAACCTATTCTCAAACTTTAAATATGTAAGAACGAGCCGTTTCTTGACTGAACCGCTCGGCGATTGAGAGTTTCTAGTGGGCCATTTTTGGTAAGCAGAACTGGCGATGCGGGATGAACCGAACGCGAGGTTAAGGTGCCGGAATTCACGCTCATCAGACACCACAAAAGGTGTTAGTTCATCTAGACAGCAGGACGGTGGCCATGGAAGTCGGAATCCGCTAAGGAGTGTGTAACAACTCACCTGCCGAATGAACTAGCCCTGAAAATGGATGGCGCTTAAGCGTGATACCCATACCTCGCCGTCAGCATTGAAGTGACGTGCTGACGAGTAGGCAGGCGTGGAGGTCAGTGAAG------------------------------------------------------------------------------------------------------------------------------------------------------------------------------------------------------------------------------------------------------------------------------------------------------------------------------------------------------------------------------------------------------------------------------------------------------------------------------------------------------------------------------------------------------------------------------------------------------------------------------------------------------------------------------------------------------------------------------------------------------------------------------------------------------------------------------------------------------------------------------------------------------------------------------------------------------------------
>947
-----------------------------------------------------------------------------------------------------------------------------------------------------------------------------------------------------------------------------------------------------------------------------------------------------------------------------------------------------------------------------------------------------------------------------------------------------------------------------------------------------------------------------------------------------------------------------------------------------------------------------------------------------------------------------------------------------------------------------------------------------------------------------------------------------------------------------------------------------------------------------------------------------------------------------------------------------------------------------------------------------------------------------------------------------------------------------------------------------------------------------------------------------------------------------------------------------------------------------------------------------------------------------------------GTAAAAGTCGTRRMWWRGYTTYCGTAGKTGRACCTGCGGAAGGATCATTATTGAATAACT--AT-GGTG-GGTTGTCGCTGGCTT-CTTG--AAGCA-TGTGCACACCTGCTGTC-TTTAT------CTACCCCATTGTGCACCACTTGTAGTCTTGGAGGGA--------------------------------------------------------ACTGTG--------------------------ACTCTTACG-------------TCCTTCTTCCAGGTCTATGTCTTTT-TCACAGACA-TTGT-AGTATGTTCATAGAATGTGGTC-AAAAGGGGCCTTTGTGCCT-AT--AGAACTATATACAACTTTCAGCAACGGATCTCTTGGCTCTCGCATCGATGAAGAACGCAGCGAAATGCGATAAGTAATGTGAATTGCAGAATTCAGTGAATCATCGAATCTTTGAACGCACCTTGCGCTTCTTGGTATTCCGAGGAGCATGCCTGTTTGAGTGTCATTAAAT--TCTCAATCC-CTTCTGGTAT----TTTGTAT-ACTAGTTGTGGCTTGG-ACATTGGGGGTT---TC-TGCAGGTCTCATTA--TGTTGAGATAAGCTTCCCTTAAATTCATTAGCAGAAC-TGTTTGCAGTCTG-TCACTGGTGTGAT-AATTATC-TACAC-------CAA-GG----------CTGCTTTCTGTCTTGTTCAGC-TT-ATAATTGTCTTTTTT---TGACAAC--AAATTG-ACTA-TTTGACCTCAAATCAGGTAGRWMYMYCCSCTGAAC----------------------------------------------------------------------------------------------------------------------------------------------------------------------------------------------------------------------------------------------------------------------------------------------------------------------------------------------------------AAATCGGT-----------AGGAGACTA--CAGGATTCCCCTAGT-ACTGCGAGTGAAGCGGGAAAAGCTCAA-ATTTAAAATCTGATGGTCCTTGGCYGTCCGAKTTGTAATCTAKAG-AAGTGTTACCCGCGCTGGACCATGTACAAGTCTCCTGGAATGGAGCGTCATAGAGGGTGAGAATCCCGTCTCTGACATGGACTACCAGGGCTTTGTGGTATGCTCTCAAAGAGTCGAGTTGTTTGGGAATGCAGCTCAAAATGGGTGGTAAATTCCATCTAAAGCTAAATATTGGCGAGAGACCGATAGCGAACAAGTACCGTGAGGGAAAGATGAAAAGCACTTTGGAAAGAGAGTTAAACAGTACGTGAAATTGCTGAAAGGGAAACGCTTGAAGTCAGTCACATCGGCCAGGGATCAGCCTTGC-ATT--TGCATGGTGTACTTTCTGGTTGATGGGTCAGCATC-AATTTTGACTGCTGGAAAAAGGCCTGGGGAATGTGACAGCT-YTGGCTGTGTTATAGACCCTTGTCATATACAGCGGTTGGGATTGAGGACCTCAGCACGCCGCAAGGCCGGG--TTTCGACCACGTTCGTGCTTARGATGCTGGCATAATGGCTTTAAGCGACCCGTCTTGAAACACGGACCAAGGAGTCTAACATGCCTGCGAGTGTTT-GGGTGGAAAACCCAAGCGCGTARTGAAAGTGAAAGTTGAGATCCCTKTCGTGGGG-AGCATCRACGCCCGGWCCAKAWC-TTTTGGGACGGATCTGCGGTAGAGCATGTATGTTGGGACCCGAAAGATGGTGAACTATGCCTGAATAGGGTGAAGCCAGRGGAAACTCTGGTGGASGCTCGTAKCGATTCTGACGTGCAAATCGATCGTCAAATTTGGGTAT-AGGGGCG-AA-AGACTAATCGAACCATGTCCTGCCAC-----------------------------------------------------------------------------------------------------------------------------------------------------------------------------------------------------------------------------------------------------------------------------------------------------------------------------------------------------------------------------------------------------------------------------------------------------------------------------------------------------------------------------------------------------------------------------------------------------------------------------------------------------------------------------------------------------------------------------------------------------------------------------------------------------------------------------------------------------------------------------------------------------------------------------------------------------------------------------------------------------------------------------------------------------------------------------------------------------------------------------------------------------------------------------------------------------------------------------------------------------------------------------------------------------------------------------------------------------------------------------------------------------------------------------------
>951
-------------------------------------------------------------------------------------------------------------------------------------------------------------------------------------------------------------------------------------------------------------------------------------------------------------------------------------------------------------------------------------------------------------------------------------------------------------------------------------------------------------------------------------------------------------------------------------------------------------------------------------------------------------------------------------------------------------------------------------------------------------------------------------------------------------------------------------------------------------------------------------------------------------------------------------------------------------------------------------------------------------------------------------------------------------------------------------------------------------------------------------------------------------------------------------------------------------------------------------------------------------------------------------------------------------------------------------------------------------G-GGTTGTCGCTGGCTT-CTTG--AAGCA-TGTGCACACCTGCTGTC-TTTAT------CTATCCCATTGTGCACCATTTGTAGTCTTGGGGGGA---ACAGCAGTCCA----TCTC-----------------------------------------------------------------------------------------GCCCCTTCCAAGTCTATGTCTTTA-CCACAGACG-TTGT-AGTATGT-CACAGAATGTAATC-AAA--GGGCCTTTGTGCCT-AT--AGAACTCTATACAACTTTCAGCAACGGATCTCTTGGCTCTCGCATCGATGAAGAACGCAGCGAAATGCGATAAGTAATGTGAATTGCAGAATTCAGTGAATCATCGAATCTTTGAACGCACCTTGCGCTTCTTGGTATTCCGAGAAGCATGCCTGTTTGAGTGTCATTAAAT--TCTCAATCC-CTTCCACTTC----TTTGTAA-GCTGGCTGTGGCTTGG-ATATTGGGGGTT---CC-TGCGGGCCTTGTTA--TGTCGAGGTCAGCTCCCCTGAAATACATTAGCAGAAC-TGTTTGCGGTCTG-TCACCGGTGTGAT-AATTATC-TGCAC-------CAA-GG----------CTGCTTTCTGTCTTGTTCAGC-TT-CTAACTGTCTTTTT----GGACAAT---TATTG-AACA--TTGACCTCAAAT-----------------------------------------------------------------------------------------------------------------------------------------------------------------------------------------------------------------------------------------------------------------------------------------------------------------------------------------------------------------------------------------------------------------------------------------------------------------------------------------------------------------------------------------------------------------------------------------------------------------------------------------------------------------------------------------------------------------------------------------------------------------------------------------------------------------------------------------------------------------------------------------------------------------------------------------------------------------------------------------------------------------------------------------------------------------------------------------------------------------------------------------------------------------------------------------------------------------------------------------------------------------------------------------------------------------------------------------------------------------------------------------------------------------------------------------------------------------------------------------------------------------------------------------------------------------------------------------------------------------------------------------------------------------------------------------------------------------------------------------------------------------------------------------------------------------------------------------------------------------------------------------------------------------------------------------------------------------------------------------------------------------------------------------TCTTAAATCATTG-ATCAATGGTTCTTGAGATAAC-GTAAGGGATAA-AAATGATAGTACCTTACTATAAGTGTTGTCCAACTATACTGGTGCCAGAAGACTCGGTAACGCCAGAAACGCAAACGTTAGTCGTCCTAATCAGGCGTAAAGGGTAAGTAGGCTGCTTTGAAAG-TTGTTAATT-AGAAAGCTCTTTAAAAATTT--------------------------------------------------------------TTTAAAGGTAATAAATAATGAATTAAAGCTAGAATCAAATAGGGGATAAGCCAAATAATATTTAGTGTAAGGCTAATATCTTTAGATACTAAATGGAATAC-TAAGGTGAAAACTTTTATCTACTAATGATTGACGCTGAGGAACGAAGGTGAGAATAGAAAACAGGATTAGAGA-CCCAGGTATCTCTCACTGTCAACGATGAATG-GTAGTTGTTAGTT---AAAC-----TT-AACTAGTAACGATGTTAACGCGTTAACCATTCCGCCTTGCGAGTAC------------------------------------------------------------------------------------------------------------------------------------------------------------------------------------
>953
--------------------------------------------------------------------------------------------------------------------------------------------------------------------------------------------------------------------------------------------------------------------------------------------------------------------------------------------------------------------------------------------------------------------------------------------------------------------------------------------------------------------------------------------------------------------------------------------------------------------------------------------------------------------------------------------------------------------------------------------------------------------------------------------------------------------------------------------------------------------------------------------------------------------------------------------------------------------------------------------------------------------------------------------------------------------------------------------------------------------------------------------------------------------------------------------------------------------------------------------------------------------------------------------------------------------GTGAACCTGCGGAAGGATCATTATTGAATAAAT--AT-GGTG-GGTTGTAGCTGGCTT-CATG--AAGCA-TGTGCACACTCACTGTC-TTTAT------TTATCCCTCTGTGCATCATTTGTAGTCCTGGAGAGCA----AGTAGCTCA---GCTCCCG-------------------------------TGTTGGA-AGGGAAGTGATTCCTTTTCAAGCG-AGTATTGGG-------------TGTCTGATCCAGGTCTATGTATTT--TCATAAACA-ATGT-AGTATGT-CGCAGAATGTAGTC-AAT-GGGGTCATTGTCCCC-AC--AGATCTATATACAACTTTCAGCAACGGATCTCTTGGCTCTCGCATCGATGAAGAACGCAGCGAAATGCGATAAGTAATGTGAATTGCAGAATTCAGTGAATCATCGAATCTTTGAACGCACCTTGCGCTTCTTGGTATTCCGAGGAGCATGCCTGTTTGAGTGTCATTAAAT--TCTCAATCC-TCTCCAGTTG---TTTTATTG-ACTGGTTGTGGCTTGG-AAATTGGGGGTT---TC-TGCAGGCCTAT-----AATTCGGGTCAGCTCCCCTGAAATATATTAGCGGAAC-CGTCTGCGGTCTG-TTACTGGCGTGAT-AATTATC-TGCAC-------TAA-GA----------CTGCTTTCCGTTTTGTTCAGC-TT-CTAATTGTCTTTTCA--CGGACAAC--AATTTG-ATCA-TTTGACCTCAAATCAGGCAGGACTGCCC---------------------------------------------------------------------------------------------------------------------------------------------------------------------------------------------------------------------------------------------------------------------------------------------------------------------------------------------------------------------------------------------------------------------------------------------------------------------------------------------------------------------------------------------------------------------------------------------------------------------------------------------------------------------------------------------------------------------------------------------------------------------------------------------------------------------------------------------------------------------------------------------------------------------------------------------------------------------------------------------------------------------------------------------------------------------------------------------------------------------------------------------------------------------------------------------------------------------------------------------------------------------------------------------------------------------------------------------------------------------------------------------------------------------------------------------------------------------------------------------------------------------------------------------------------------------------------------------------------------------------------------------------------------------------------------------------------------------------------------------------------------------------------------------------------------------------------------------------------------------------------------------------------------------------------------------------------------------------------------------------------------------------------------------------------------------------------------------------------------------------------------------------------------------------------------------------------------------------------------------------------------------------------------------------------------------------------------------------------------------------------------------------------------------------------------------------------------------------------------------------------------------------------------------------------------------------------------------------------------------------------------------------------------------------------------------------------------------------------------------------------------------------------
>954
---------------------------------------------------------------------------------------------------------------------------------------------------------------------------------------------------------------------------------------------------------------------------------------------------------------------------------------------------------------------------------------------------------------------------------------------------------------------------------------------------------------------------------------------------------------------------------------------------------------------------------------------------------------------------------------------------------------------------------------------------------------------------------------------------------------------------------------------------------------------------------------------------------------------------------------------------------------------------------------------------------------------------------------------------------------------------------------------------------------------------------------------------------------------------------------------------------------------------------------------------------------------------------------------------------------------------------------------------CT--AT-GGTG-GGTTGTCGCTGGCTT-CTTG--AAGCA-TGTGCACACCTGCTGTC-TTTAT------CCATCCCATTGTGCACCATCTGTAGTCTTGGAGGGGG-GAAAGCAGTTGA----GCTCTC-------------------------------AAGTGGG--------------------------AGTTTGCTGTA-------TGGTCTCTCCTGCCAGGTCTATGTCTTTT-CCACAGACC-TTAT-AGTATGT-TATAGAATGTAATC-AAA--GGCCGTTTGTGCCT-AT--AGAACTCTATACAACTTTCAGCAACGGATCTCTTGGCTCTCGCATCGATGAAGAACGCAGCGAAATGCGATAAGTAATGTGAATTGCAGAATTCAGTGAATCATCGAATCTTTGAACGCACCTTGCGCTTCTTGGTATTCCGAGGAGCATGCCTGTTTGAGTGTCATTAAAT--TCTCAATCC-CTTCCAGTAT----TTCATAT-GCTGGCTGTGGCTTGG-ATATTGGGGGTT---TTGTGCAGGCCT-------TGTTGAGGTCAGCTCCCCTGAAATACATTAGCAGAAC-TGTTTGCGGTCTG-TCACTGGTGTGAT-AATTGTC-TGCAC-------CAA-GG----------CTGCTTTCTGTCTTGTTCAGC-TT-CTAACTGTCTT-----------------------------------------------------------------------------------------------------------------------------------------------------------------------------------------------------------------------------------------------------------------------------------------------------------------------------------------------------------------------------------------------------------------------------------------------------------------------------------------------------------------------------------------------------------------------------------------------------------------------------------------------------------------------------------------------------------------------------------------------------------------------------------------------------------------------------------------------------------------------------------------------------------------------------------------------------------------------------------------------------------------------------------------------------------------------------------------------------------------------------------------------------------------------------------------------------------------------------------------------------------------------------------------------------------------------------------------------------------------------------------------------------------------------------------------------------------------------------------------------------------------------------------------------------------------------------------------------------------------------------------------------------------------------------------------------------------------------------------------------------------------------------------------------------------------------------------------------------------------------------------------------------------------------------------------------------------------------------------------------------------------------------------------------------------------------------------------------------------------------------------------------------------------------------------------------------------------------------------------------------------------------------------------------------------------------------------------------------------------------------------------------------------------------------------------------------------------------------------------------------------------------------------------------------------------------------------------------------------------------------------------------------------------------------------------------------------------------------------------------------------------------------------------------------------------------------------------
>955
--------------------------------------------------------------------------------------------------------------------------------------------------------------------------------------------------------------------------------------------------------------------------------------------------------------------------------------------------------------------------------------------------------------------------------------------------------------------------------------------------------------------------------------------------------------------------------------------------------------------------------------------------------------------------------------------------------------------------------------------------------------------------------------------------------------------------------------------------------------------------------------------------------------------------------------------------------------------------------------------------------------------------------------------------------------------------------------------------------------------------------------------------------------------------------------------------------------------------------------------------------------------------------------------------------------------GTGAACCTGCGGAAGGATCATTATTGAATAACT--AT-AGTG-GGTTGTCGCTGGCTTGTTTC--AAGCA-TGTGCACGCTCGCTGTC-TTTAT------CTATCCCACTGTGCACCATTTGTAGTCTTGGGGGGG--------------------------------------------------------GGGAGA--------------------------GCTTTGCTT-------------GCCCTCTTTCAGGTCTATGTC-TTT-CCACAGACG-TATT-TATGTG--CATGGAATGTAATG-AAA--GGGCCTTTGTGCCTAAT--GAAACTCTATACAACTTTCAGCAACGGATCTCTTGGCTCTCGCATCGATGAAGAACGCAGCGAAATGCGATAAGTAATGTGAATTGCAGAATTCAGTGAATCATCGAATCTTTGAACGCACCTTGCGCTTCTTGGTATTCCGAGGAGCATGCCTGTTTGAGTGTCATTAAAT--TCTCAACCC-CTTCCAGTT-----TGCATAA-GCTGGTCGTGGCTTGG-ATATTGGGGGTT---TA-TGCAGGCCTTGTTA--TATTAAGGTCAGCTCTCCTGAAATGCATTAGCAGAAC-GGTTTGCGGTCTG-TCACTGGTGTGAT-AACTATC-TACAC-------CAA-GG----------CTGCTATGGGCCTTGTTCAGC-TT-CTAACTGCTCTCTCA-CTAGACAGC---TATTG-AACA-TTTGACCTCAAATCAGGTAGGAT--------------------------------------------------------------------------------------------------------------------------------------------------------------------------------------------------------------------------------------------------------------------------------------------------------------------------------------------------------------------------------------------------------------------------------------------------------------------------------------------------------------------------------------------------------------------------------------------------------------------------------------------------------------------------------------------------------------------------------------------------------------------------------------------------------------------------------------------------------------------------------------------------------------------------------------------------------------------------------------------------------------------------------------------------------------------------------------------------------------------------------------------------------------------------------------------------------------------------------------------------------------------------------------------------------------------------------------------------------------------------------------------------------------------------------------------------------------------------------------------------------------------------------------------------------------------------------------------------------------------------------------------------------------------------------------------------------------------------------------------------------------------------------------------------------------------------------------------------------------------------------------------------------------------------------------------------------------------------------------------------------------------------------------------------------------------------------------------------------------------------------------------------------------------------------------------------------------------------------------------------------------------------------------------------------------------------------------------------------------------------------------------------------------------------------------------------------------------------------------------------------------------------------------------------------------------------------------------------------------------------------------------------------------------------------------------------------------------------------------------------------------------------------------
>961
--------------------------------------------------------------------------------------------------------------------------------------------------------------------------------------------------------------------------------------------------------------------------------------------------------------------------------------------------------------------------------------------------------------------------------------------------------------------------------------------------------------------------------------------------------------------------------------------------------------------------------------------------------------------------------------------------------------------------------------------------------------------------------------------------------------------------------------------------------------------------------------------------------------------------------------------------------------------------------------------------------------------------------------------------------------------------------------------------------------------------------------------------------------------------------------------------------------------------------------------------------------------------------------------------------------------GTGAACCTGCGGAAGGATCATTATTGAATAACT--AT-GGTG-GGTTGTCGCTGGCTT-CTTG--AAGCA-TGTGCACACCTGCTGTC-TTTAT------CTATCCCATTGTGCACCACTTGTAGTCTTGGAGGGG--------------------------------------------------------AGTGTA--------------------------AGTTTTGTG-------------CACCCCTTCTGGGTCTATGTCTTTT-CCACAAACG-TTGT-AGTATGT-CATAGAATGTAATC-AAA--GGGCCTTTGTGCCT-----AAAACTTTATACAACTTTCAGCAACGGATCTCTTGGCTCTCGCATCGATGAAGAACGCAGCGAAATGCGATAAGTAATGTGAATTGCAGAATTCAGTGAATCATCGAATCTTTGAACGCACCTTGCGCTTCTTGGTATTCCGAGGAGCATGCCTGTTTGAGTGTCAGTAAAT--TCTCAATCC-CTTCCAGTC-----TTTGTAC-ACTGGTCGTGGCTTGG-ATATTGGGGGTT---TC-TGCAGGCCTCATTG--T-TTGAGGTCAGCTCCCCTGAAATACATTAGCAGAAC-TGTTTGCGGTCTG-TCACTGGTGTGAT-AATTATC-TGCAC-------CAAGGG----------CTGCTTTCTATCTCGTTCAGC-TT-CTAATTGTCTTCTT----GGACAAC---TATTG-AATA-TTTGACCTCAAATCAGGTAGGACTACCCG-----------------------------------------------------------------------------------------------------------------------------------------------------------------------------------------------------------------------------------------------------------------------------------------------------------------------------------------------------------------------------GAGGAAAAGAAACTAACAAGGATTCCCCTAGTAACTGCGAGTGAAGCGGGAAAAGCTCAA-ATTTGAAATCTGACGGTCTTTGGCTGTCCGAGTTGTAATCTAGAG-AAGTGTTACCCGCGCTGGACCGTGTACAAGTCTCCTGGAATGGAGCGTCATAGAGGGTGAGAATCCCGTCTCTGACACGGACTACCAGGGCTTTGTGGTATGCTCTCAAAGAGTCGAGTTGTTTGGGAATGCAGCTCAAAATGGGTGGTAAATTCCATCTAAAGCTAAATATTGGCGAGAGACCGATAGCGAACAAGTACCGTGAGGGAAAGATGAAAAGAACTTTGGAAAGAGAGTTAAACAGTACGTGAAATTGCTGAAAGGGAAACGCTTGAAGTCAGTCACATTGACCAGGGATCAGCCTTGC-ACT--TGCATGGTGTACTTTCTGGTTGATGGGTCAGCATC-AATTTTGACTGCTGGAAAAAGGCTTGGGGAATGTGACAGCT-CTGGCTGTGTTATAGACCCTTGTCATATACAGCAGTTGGGATTGAGGAATTCAGCACGCCGCAAGGCCGGG--TTTCGACCACGTTCGTGCTTAGGATGCTGGCATAATGGCTTTAAGCCACCC-TCTTGAAACACGGACCAAGGAATCTAACATGCCTGCGAGTGTTT-GGGTGGAAAACCCAAGCGCGTGATGAAAGTGAAAGTTGAGATCCCTGTCGTGGGG-AGCATCGACGCCCGGACCAGAAC-TTTTGGGACGGATCTGCGGTAGAGCATGTATGTTGGGACCCGAAAGATGGTGAACTATGCCTGAATAGGGTGAAGCCAGAGGAAACTCTGGTGGAGGCTCGTAGCGATTCTGACGTGCAAATCGATCGTCAAATTTGGGTAT-AGGGGCG-AA-AGACTAATCGAACCATCTAGTAGCTGGTTCCTGCCGAAG----------------------------------------------------------------------------------------------------------------------------------------------------------------------------------------------------------------------------------------------------------------------------------------------------------------------------------------------------------------------------------------------------------------------------------------------------------------------------------------------------------------------------------------------------------------------------------------------------------------------------------------------------------------------------------------------------------------------------------------------------------------------------------------------------------------------------------------------------------------------------------------------------------------------------------------------------------------------------------------------------------------------------------------------------------------------------------------------------------------------------------------------------------------------------------------------------------------------------------------------------------------------------------------------------------------------------------------------------------------------------------------------------------------------
>966
---------------------------------------------------------------------------------------------------------------------------------------------------------------------------------------------------------------------------------------------------------------------------------------------------------------------------------------------------------------------------------------------------------------------------------------------------------------------------------------------------------------------------------------------------------------------------------------------------------------------------------------------------------------------------------------------------------------------------------------------------------------------------------------------------------------------------------------------------------------------------------------------------------------------------------------------------------------------------------------------------------------------------------------------------------------------------------------------------------------------------------------------------------------------------------------------------------------------------------------------------------------------------------------------------------------------GTGACCTGCGGAAGGATCATTATTGAATAACT--AT-GGTG-GGTTGTCGCTGGCTT-TTTG--AAGCA-TGTGCACACCTGCTGTC-TTTAT------CTATCCCACTGTGCACCACTTGTAGTCTTGGGAAGGGGATGAGCAGTCAA----GCTCCC-------------------------------TAGTGTG--------------------------AGATTTGGAC---------CTCCCCCTTTTCCAATTCTATGTCTTTT-TCACAGACG-TTGT-AGTATGT-CAAGGAATGTAATC-AAA--AGACCTTTGTGTCT-AT--AAAACTTTATACAACTTTCAGCAACGGATCTCTTGGCTCTCGCATCGATGAAGAACGCAGCGAAATGCGATAAGTAATGTGAATTGCAGAATTCAGTGAATCATCGAATCTTTGAACGCACCTTGCGCTTCTTGGTATTCCGAGAAGCATGCCTGTTTGAGTGTCATTAAAT--TCTCAACCC-CTTCCAGTTC----TTTGTAAGGCTGGTCGTGGCTTGG-ATATTGGGGGCT---TC-TGCAGGCCTTGTTA--TATTGAGGTCAGCTCCCCTGAAATGCATTAGCAGAAC-TGTTTGCGGTCTG-TCACTGGTGTGAT-AATTATC-TGCAC-------CAAGGA----------CTGCTTTCTGTCTTGTTCAGC-TT-CTAACCGTCTTCTT----GGACAAC---CATTG-AACA-TTTGACCTCAAATCAGGTAGGA---------------------------------------------------------------------------------------------------------------------------------------------------------------------------------------------------------------------------------------------------------------------------------------------------------------------------------------------------------------------------------------------------------------------------------------------------------------------------------------------------------------------------------------------------------------------------------------------------------------------------------------------------------------------------------------------------------------------------------------------------------------------------------------------------------------------------------------------------------------------------------------------------------------------------------------------------------------------------------------------------------------------------------------------------------------------------------------------------------------------------------------------------------------------------------------------------------------------------------------------------------------------------------------------------------------------------------------------------------------------------------------------------------------------------------------------------------------------------------------------------------------------------------------------------------------------------------------------------------------------------------------------------------------------------------------------------------------------------------------------------------------------------------------------------------------------------------------------------------------------------------------------------------------------------------------------------------------------------------------------------------------------------------------------------------------------------------------------------------------------------------------------------------------------------------------------------------------------------------------------------------------------------------------------------------------------------------------------------------------------------------------------------------------------------------------------------------------------------------------------------------------------------------------------------------------------------------------------------------------------------------------------------------------------------------------------------------------------------------------------------------------------------------------
>969
-----------------------------------------------------TTTGATAGAGCTTTGCTCGTGTACCAAATGAGGTGGACTGGGCTGCCTTGGTGGAAATGCCGGGGTAGTTTGTCTACGAATTGCAATGATGATATGGGCGGGGGTGAATCCTTTGCAGACGACTTGAATGGGAACGGGGTACTGTAAGCGGTAGAGTAGCCTTGTTGCTACGATCCGCTGAGGTTAAGCCCTTGTTCTAAAGATTTGTTCAGTATTAACTG--AACTTATTTTTCTTTG--TCTTGAGCT-------AGGAACTTGAGGGCCGGTC-AGA---ATAGGGTGAGT-GAGGACTTTGT------------------------------------------------------------------------------------------------------------------------GAAATTTGGACAGTTGATGAATTG-TATTCTATTCCCCGTCTTATACGACAATGGAGAGAAAG---AGTAAACCTGTCTATCTTGGATGGGTTTGGGGGCAGG---ACATTTCTGCCACCAGGAAAGCACTTGCCAGTGCAGTG---TTTCTGATATATATA--------------ATATGTGTCGAGTCA-GAATCGTGACTGAC-TTGTCATTTGTTTG--------------------TGTACAGGAATAATA----GATAGGGTGAGCACCCAACTTAGC-----------GGGGGGTTAAGGGGGTAGAAAAAC---------------------AGCTTGGCATTCTTAATCCAGAAGAAAA-TCCATTCCTTAATCGGCGGTTCCACTCCTATGGCTTCCT---GATGGAATTACTCCCTCCATGTGGCGAACATCATA-GAACTGTCGATGCACTATGTGGACC--------ATC-TACT---------------------ATCATG-ATAGGGGA-TGGAAAT-GGG---TTGCATCATGTGT-----------TAGTCTAGACCTTCA-TGAATGTCTGAATTGCATATAA-GGCCAGCTGATCCACCCA----------------------------------------------------------------------------------------TC----------------------------------------------------------------------------------GATCTGC-GGAGGATCATTATTGAATAACT--AT-GGTG-GGTTGTCGCTGGCTT-CTTG--AAGCA-TGTGCACACCTGCTGTC-TTTAT------CTATCCCACTGTGCACCATGTGTAGTCTTGGAGGGGA--------------------------------------------------------GTGTC--------------------------ACATTTGTG-------------CCTCCTTTCTGAGTCTATGTCTTTT-CCACACACC-T--T-AGTATGT-ATTTGAATGTAATC-AAG--GGA-CTTTGTGCCC-AT--AGAACTCTATACAACTTTCAGCAACGGATCTCTTGGCTCTCGCATCGATGAAGAACGCAGCGAAATGCGATAAGTAATGTGAATTGCAGAATTCAGTGAATCATCGAATCTTTGAACGCACCTTGCGCTTCTTGGTATTCCGAGGAGCATGCCTGTTTGAGTGTCATTAAAT--TCTCAGACC-CTTCCAGTAT----TTTGTGT-GCTGGTTGTGGCTTGG-ATATTGGGAGTT---TC-TGCAGGCCTTG--------TTAGGTCAGCTCTCCTGAAATACATTAGCAGAAC-TGTTTGCGGTCTG-TTACTGATGTGAT-AATTATCTTGCAT-------CAATGG----------CTGCTCTCTACTTTGTTCAGC-TT-CCAACTGTCTTCT----AAGACAAC----TTTG-AAC--CCTGACCTCAAATCA--------------------------------------------------------------------------------------------------------------------------------------------------------------------------------------------------------------------------------------------------------------------------------------------------------------------------------------------------------TATCCCCCCTGTAGAAATAAGCATATCAATAAGCGGAGGAAAAGAAACTAACAAGGATTCCCCTAGTAACTGCGAGTGAAGCGGGAAAAGCTCAA-ATTTGAAATCTGACAGTCCTTGGCTGTCCGAGTTGTAACCTAGAG-AAGTGTTACCCGCGCTGGACCGTGTACAAGTCTCCTGGAATGGAGCGTCATAGAGGGTGAGAATCCCGTCTTTGACACGGACTACCAGGGCTTTGTGGTATGCTCTCAAAGAGTCGAGTTGTTTGGGAATGCAGCTCAAAATGGGTGGTAAATTCCATCTAAAGCTAAATATTGGCGAGAGACCGATAGCGAACAAGTACCGTGAGGGAAAGATGAAAAGAACTTTGGAAAGAGAGTTAAACAGTATGTGAAATTGCTGAAAGGGAAACGCTTGAAGTCAGTCGCATTGGCCAGGGATCAGCCTTGC-TTT--TGCTTGGTGTACTTTCTGGTTGATGGGTCAGCATC-AATTTTGACTGCTGGAAAAAGACTTGGGGAATGTGACAGCT-CTGGCTGTGTTATAGACCCTTGTCATATACAGCAGTTGGGATTGAGGAACTCAGCATGCCGCAAGGCCGGG--TTTCGACCACGTTCATGCTTAGGATGCTGGCATAATGGCTTTAAGCGACCCGTCTTGAAACACGGACCAAGGAGTCTAACATGCCTGCGAGTGTTT-GGGTGGAAAACCCATGCGCGTAATGAAAGTGAAAGTTGAGATCCCTGTCGTGGGG-AGCATCGACGCCCGGACCAGAAC-TTTTGGGACGGATCTGCGGTAGAGCATGTATGTTGGGACCCGAAAGATGGTGAACTATGCCTGAATAGGGTGAAGCCAGAGGAAACTCTGGTGGAGGCTCGTAGCGATTCTGACGTGCAAATCGATCGTCAAATTTGGGTAT-AGGGGCG-AA-AGACTAATCGAACCATCTAGGCTCCC---------------------------------------------------------------------------------------------------------------------------------------------------------------------------------------------------------------------------------------------------------------------------------------------------------------------------------------------------------------------------------------------------------------------------------------------------------------------------------------------------------------------------------------------------------------------------------------------------------------------------------------GTCAATG-CTCGGAAGAGTGAACTAGCTAACTGAAATCTTAAAATCATTGTATCAATGGTTCTTGAGATAAC-GTAAGGGATAA-AAATGATAGTACCTTACTATAAGTGTTGTCCAACTATACTGGTGCCAGAAGACTCGGTAACGCCAGAAACGCAAACGTTAGTCGTCTTAATCAGGCGTAAAGGGTAAGTAGGCTGCTTTGAAAG-TTGTTAATT-AAAAAGCTCTT-----------------------------------------------------------------------TTTTAAAGTAATTAATAATGAATTAAAGCTAGAATCAAATAGGGGATAAGCCAAATAATATTTAGTGTAAGGCTAATA-CTTTAGATACTAAATGGAATAC-TAAGGTTAAAACTTTTATCTATTAATGATTGACGCTGAGGAAGGAAGGTGAGAATGGAAAACGAGGATTAGGG-CCCC------------------------------------------------------------------------------------------------------------------------------------------------------------------------------------------------------------------------------------------------------------------------------------------
>970
-----------------------------------CGCACATATAAAATGAGTTTTGATAGAGCTTTGCTCGTGTACCAAATGAGGTGGACTGGGCTGCCTTGGTGGAAATGCCGGGGTAGTTTGTCTACGAATTGCAATGATGATATGGGCGGGGGTGAATCCTTTGCAGACGACTTGAATGGGAACGGGGTACTGTAAGCGGTAGAGTAGCCTTGTTGCTACGATCCGCTGAGGTTAAGCCCTTGTTCTAAAGATTTGTTCAGTATTAACTG--AACTTATTTTTTTTTG--TATTGAGCT-------AGAAACTTGAGGGCCGGTC-AAA---ATAGGGTGAGT-GAGGACTTTGT------------------------------------------------------------------------------------------------------------------------GAAATTTGGACAGTTGATGAATGT--ATTCTATTCCCCGTCTTATACGACAATGGAGAGAAAG---AGTAAACCTGTCTATCTTGGATGGGTTTGGGGGCAAA------TTTCTGC-CACCAGAAAGCACTTGCCAGTGCAGTG---TTTCTGATATATATA--------------ATATGTGTTGAGTCA-GAATTGTGACTGAC-TTGTGATTTGTTTG--------------------TGTGCAGGAATAATT----GATAGGGTGAGTACCCAAGTTAGCGCTCGCAGGGGGGGGGGGTTAGGGGTTAAAGACA------------------GACAGGCTGGGCATCTTTATGCAAAATGAAAA-TCTATCCATTATTCCCAGTTTCCACTCTAATGCCTTCCT---TGATGGAATACTCCCTCAGTGGGAAACATCCATAG-ACCTTGTGGTTGCACTATGTGAACCCAATCTACATA-TCCA---------------------ATGATG-GGGGGGAT-GGGAAAC-GGGGGTTGGCATCATGTGGGTCAAG-TCA-TACACCTTTCCTTT---GTATGTCTGATA-----------------------------------------------------------------------------------------------------------------------------------------------------------------------------------------------------GTGAACCTGCGGAAGGATCATTATTGAATAACT--AT-GGTG-GGTTGTCGCTGGCTT-CTTG--AAGCA-TGTGCACACCTGCTATC-TTTAT------CTATCCCACTGTGCACCATGTGTAGTCTTGGAGGGGA--------------------------------------------------------GTGTC--------------------------ACATTTGTG-------------CCTCCTTTCTGAGTCTATGTCTTTT-CCACACACC-T--T-AGTATGT-ATTTGAATGTAATC-AAG--GGA-CTTTGTGCCC-AT--AGAACTCTATACAACTTTCAGCAACGGATCTCTTGGCTCTCGCATCGATGAAGAACGCAGCGAAATGCGATAAGTAATGTGAATTGCAGAATTCAGTGAATCATCGAATCTTTGAACGCACCTTGCGCTTCTTGGTATTCCGAGGAGCATGCCTGTTTGAGTGTCATTAAAT--TCTCAGACC-CTTCCAGTAT----TTTGTGT-GCTGGTTGTGGCTTGG-ATATTGGGAGTT---TC-TGCAGGCCTTG--------TTAGGTCAGCTCTCCTGAAATACATTAGCGGAAC-TGTTTGCGGTCTG-TTACTGATGTGAT-AATTATCTTGCAT-------CAATGG----------CTGCTCTCTACTTTGTTCAGC-TT-CCAACTGTCTTCT----AAGACAAC---TTTTG-AAC--CCTGACCTCAAATCAGGTAGGG--------------------------------------------------------------------------------------------------------------------------------------------------------------------------------------------------------------------------------------------------------------------------------------------------------------------------------------------------------------------------------------------------AACAAGGATTCCCCTAGTAACTGCGAGTGAAGCGGGAAAAGCTCAA-ATTTGAAATCTGACAGTCCTTGGCTGTCCGAGTTGTAACCTAGAG-AAGTGTTACCCGCGCTGGACCGTGTACAAGTCTCCTGGAATGGAGCGTCATAGAGGGTGAGAATCCCGTCTTTGACACGGACTACCAGGGCTTTGTGGTATGCTCTCAAAGAGTCGAGTTGTTTGGGAATGCAGCTCAAAATGGGTGGTAAATTCCATCTAAAGCTAAATATTGGCGAGAGACCGATAGCGAACAAGTACCGTGAGGGAAAGATGAAAAGAACTTTGGAAAGAGAGTTAAACAGTATGTGAAATTGCTGAAAGGGAAACGCTTGAAGTCAGTCACATTGGCCAGGGATCAGCCTTGC-TTT--TGCTTGGTGTACTTTCTGGTTGATGGGTCAGCATC-AATTTTGACTGCTGGAAAAAGACTTGGGGAATGTGACAGCT-CTGGCTGTGTTATAGACCCTTGTCATATACAGCAGTTGGGATTGAGGAACTCAGCATGCCGCAAGGCC-GG--TTTCGACCACGTTCATGCTTAGGATGCTGGCATAATGGCTTTAAGCGACCCGTCTTGAAACACGGACCAAGGAGTCTAACATGCCTGCGAGTGTTT-GGGTGGAAAACCCATGCGCGTAATGAAAGTGAAAGTTGAGATCCCTGTCGTGGGG-AGCATCGACGCCCGGACCAGAAC-TTTTGGGACGGATCTGCGGTAGAGCATGTATGTTGGGACCCGAAAGATGGTGAACTATGCCTGAATAGGGTGAAGCCAGAGGAAACTCTGGTGGAGGCTCGTAGCGATTCTGACGTGCAAATCGATCGTCAAATTTGGGTAT-AGGGGCG-AA-AGACTAATCGAA-----------------------------------------------------------------------------------------------------------------------------------------------------------------------------------------------------------------------------------------------------------------------------------------------------------------------------------------------------------------------------------------------------------------------------------------------------------------------------------------------------------------------------------------------------------------------------------------------------------------------------------------------------------------------------------------TCTTAAAATCATTGATACAATGGTTCTTGAGATAAC-GTAAGGGATAA-AAATGATAGTACCTTACTATAAGTGTTGTCCAACTATACTGGTGCCAGAAGACTCGGTAACGCCAGAAACGCAAACGTTAGTCGTCTTAATCAGGCGTAAAGGGTAAGTAGGCTGCTTTGAAAG-TTGTTAATT-AAAAAGCTCTT-----------------------------------------------------------------------TTTTAAAGTAATTAATAATGAATTAAAGCTAGAATCAAATAGGGGATAAGCCAAATAATATTTAGTGTAAGGCTAATATCTTTAGATACTAAATGGAATAC-TAAGGTTAAAACTTTTATCTATTAATGATTGACGCTGAGGAACGAAGGTGAGAATAGAAAACAGGATTAGAGA-CCCAGGTATCTCTCACTGTCAACGATGAATG-GTAGTTGTTAGTT---AAAC-----TT-----------------------------------------------------------------------------------------------------------------------------------------------------------------------------------------------------------------------------------
>974
---------------------------------------------------------------------------------------------------------------------------------------------------------------------------------------------------------------------------------------------------------------------------------------------------------------------------------------------------------------------------------------------------------------------------------------------------------------------------------------------------------------------------------------------------------------------------------------------------------------------------------------------------------------------------------------------------------------------------------------------------------------------------------------------------------------------------------------------------------------------------------------------------------------------------------------------------------------------------------------------------------------------------------------------------------------------------------------------------------------------------------------------------------------------------------------------------------------------------------------------------------------------------------------------------------------------GTGACCTGCGGAAGGATCATTATTGAATAACT--AT-GGTG-GGTTGTCGCTGGCTT-CTTG--AAGCA-TGTGCACGCCTGCTGTC-TTTAT------CTATCCCACTGTGCACCATGTGTAGTCTTGGAGGGGG-------------------------------------------------------AGAGTC--------------------------ACATTTGTG-------------CCTCCTTTCTGAGTCTATGTCTTTT-CCACACACA-T--T-AGTATGT-AATTGAATGTAATC-AAG--GGA-CTTTGTGCCC-AT--AGAACTCTATACAACTTTCAGCAACGGATCTCTTGGCTCTCGCATCGATGAAGAACGCAGCGAAATGCGATAAGTAATGTGAATTGCAGAATTCAGTGAATCATCGAATCTTTGAACGCACCTTGCGCTTCTTGGTATTCCGAGGAGCATGCCTGTTTGAGTGTCATTAAAT--TCTCAGACC-CTTCCAGTAT----TTTGTGT-GCTGGTTGTGGCTTGG-ATATTGGGAGTT---CC-TGCAGGCCT-------TTTAGAGGTCAGCTCTCCTGAAATACATTAGCAGAAC-TGTTTGCAGTCTG-TTATTGATGTGAT-AATTATCTTGCAT-------CAATGG----------CTGCTCTCTACTTTGTTCAGC-TT-CTAACTGTCTTTTCT--AAGACAAC---TCTTG-AACC-TTTGACCTCAAATCAG--------------------------------------------------------------------------------------------------------------------------------------------------------------------------------------------------------------------------------------------------------------------------------------------------------------------------------------------------------------------------------------------------------AACAAGGATTCCCCTAGTAACTGCGAGTGAAGCGGGAAAAGCTCAA-ATTTGAAATCTGACAGTCCTTGGCTGTCCGAGTTGTAACCTAGAG-AAGTGTTACCCGCGCTGGACCGTGTACAAGTCTCCTGGAATGGAGCGTCATAGAGGGTGAGAATCCCGTCTTTGACACGGACTACCAGGGCTTTGTGGTATGCTCTCAAAGAGTCGAGTTGTTTGGGAATGCAGCTCAAAATGGGTGGTAAATTCCATCTAAAGCTAAATATTGGCGAGAGACCGATAGCGAACAAGTACCGTGAGGGAAAGATGAAAAGAACTTTGGAAAGAGAGTTAAACAGTATGTGAAATTGCTGAAAGGGAAACGCTTGAAGTCAGTCGCATTGGCCAGGGATCAGCCTTGC-TTT--TGCTTGGTGTACTTTCTGGTTGATGGGTCAGCATC-AATTTTGACTGCTGGAAAAAGACTTGGGGAATGTGACAGCT-CTGGCTGTGTTATAGACCCTTGTCATATACAGCAGTTGGGATTGAGGAACTCAGCATGCCGCAAGGCCGGG--TTTCGACCACGTTCATGCTTAGGATGCTGGCATAATGGCTTTAAGCGACCCGTCTTGAAACACGGACCAAGGAGTCTAACATGCCTGCGAGTGTTT-GGGTGGAAAACCCATGCGCGTAATGAAAGTGAAAGTTGAGATCCCTGTCGTGGGG-AGCATCGACGCCCGGACCAGAAC-TTTTGGGACGGATCTGCGGTAGAGCATGTATGTTGGGACCCGAAAGATGGTGAACTATGCCTGAATAGGGTGAAGCCAGAGGAAACTCTGGTGGAGGCTCGTAGCGATTCTGACGTGCAAATCGATCGTCAAATTTGGGTAT-AGGGGCGAAA-AGACTAATCGAACC---------------------------------------------------------------------------------------------------------------------------------------------------------------------------------------------------------------------------------------------------------------------------------------------------------------------------------------------------------------------------------------------------------------------------------------------------------------------------------------------------------------------------------------------------------------------------------------------------------------------------------------------------------------------------------------TCTTAAAATCATTGATACAATGGTTCTTGAGATAAC-GTAAGGGATAA-AAATGATAGTACCTTACTATAAGTGTTGTCCAACTATACTGGTGCCAGAAGACTCGGTAACGCCAGAAACGCAAACGTTAGTCGTCTTAATCAGGCGTAAAGGGTAAGTAGGCTGCTTTGAAAGTTTGTTAATT-AAAAAGCTCTT-----------------------------------------------------------------------TTTTAAAGTAATTAATAATGAATTAAAGCTAGAATCAAATAGGGGATAAGCCAAATAATATTTAGTGTAAGGCTAATATCTTTAGATACTAAATGGAATAC-TAAGGTTAAAACTTTTATCTATTAATGATTGACGCTGAGGAACGAAGGTGAGAATAGAAAACAGGATTAGAGA-CCCAGGTATCTCTCACTGTCAACGATGAATG-GTAGTTGTTAGTT---AAAC-----TT-AATTAGTAACGA----------------------------------------------------------------------------------------------------------------------------------------------------------------------------------------------------------------------
>975
---------------------------------------------------------------CTTTGCTCGTGTACCAAATGAGGTGGACTGGGCTGCCTTGGTGGAAATGCCGGGGTAGTTTGTCTACGAATTGCAATGATGATATGGGCGGGGGTGAATCCTTTGCAGACGACTTGAATGGGAACGGGGTACTGTAAGCGGTAGAGTAGCCTTGTTGCTACGATCCGCTGAGGTTAAGCCCTTGTTCTAAAGATTTGTTCAGTATTAACTG--AACTTATT-------------------------------------------------------------------------------------------------------------------------------------------------------------------------------------------------------------------------------------------------------------------------------------------------------------------------------------------------------------------------------------------------------------------------------------------------------------------------------------------------------------------------------------------------------------------------------------------------------------------------------------------------------------------------------------------------------------------------------------------------------------------------------------------------------------------------------------------------------------------------------------------------------------------------------------------------------------------------------------------------------------------------GTGACCTGCGGA--GGTCATTATTGAATAACT--AT-GGTG-GGTTGTCGCTGGCTT-CTTG--AAGCA-TGTGCACGCCTGCTGTC-TTTAT------CTATCCCACTGTGCACCATGTGTAGTCTTGGAGGGGG-------------------------------------------------------AGAGTC--------------------------ACATTTGTG-------------CCTCCTTTCTGAGTCTATGTCTTTT-CCACACACA-T--T-AGTATGT-AATTGAATGTAATC-AAG--GGA-CTTTGTGCCC-AT--AGAACTCTATACAACTTTCAGCAACGGATCTCTTGGCTCTCGCATCGATGAAGAACGCAGCGAAATGCGATAAGTAATGTGAATTGCAGAATTCAGTGAATCATCGAATCTTTGAACGCACCTTGCGCTTCTTGGTATTCCGAGGAGCATGCCTGTTTGAGTGTCATTAAAT--TCTCAGACC-CTTCCAGTAT----TTTGTGT-GCTGGTTGTGGCTTGG-ATATTGGGAGTT---CC-TGCAGGCCT--------TTAGAGGTCAGCTCTCCTGAAATACATTAGCAGAAC-TGTTTGCAGTCTG-TTATTGATGTGAT-AATTATCTTGCAT-------CAATGG----------CTGCTCTCTACTTTGTTCAGC-TT-CTAACTGTCTTTTCT--AAGACAAC---TCTTG-AACC-TTTGACCTCA---------------------------------------------------------------------------------------------------------------------------------------------------------------------------------------------------------------------------------------------------------------------------------------------------------------------------------------------------------------------------------------------------------------ACAAGGATTCCCCTAGTAACTGCGAGTGAAGCGGGAAAAGCTCAA-ATTTGAAATCTGACAGTCCTTGGCTGTCCGAGTTGTAACCTAGAG-AAGTGTTACCCGCGCTGGACCGTGTACAAGTCTCCTGGAATGGAGCGTCATAGAGGGTGAGAATCCCGTCTTTGACACGGACTACCAGGGCTTTGTGGTATGCTCTCAAAGAGTCGAGTTGTTTGGGAATGCAGCTCAAAATGGGTGGTAAATTCCATCTAAAGCTAAATATTGGCGAGAGACCGATAGCGAACAAGTACCGTGAGGGAAAGATGAAAAGAACTTTGGAAAGAGAGTTAAACAGTATGTGAAATTGCTGAAAGGGAAACGCTTGAAGTCAGTCGCATTGGCCAGGGATCAGCCTTGC-TTT--TGCTTGGTGTACTTTCTGGTTGATGGGTCAGCATC-AATTTTGACTGCTGGAAAAAGACTTGGGGAATGTGACAGCT-CTGGCTGTGTTATAGACCCTTGTCATATACAGCAGTTGGGATTGAGGAACTCAGCATGCCGCAAGGCCGGG--TTTCGACCACGTTCATGCTTAGGATGCTGGCATAATGGCTTTAAGCGACCCGTCTTGAAACACGGACCAAGGAGTCTAACATGCCTGCGAGTGTTT-GGGTGGAAAACCCATGCGCGTAATGAAAGTGAAAGTTGAGATCCCTGTCGTGGGG-AGCATCGACGCCCGGACCAGAAC-TTTTGGGACGGATCTGCGGTAGAGCATGTATGTTGGGACCCGAAAGATGGTGAACTATGCCTGAATAGGGTGAAGCCAGAGGAAACTCTGGTGGAGGCTCGTAGCGATTCTGACGTGCAAATCGATCGTCAAATTTGGGTAT-AGGGGCG-AA-AGACTAATCGAACC---------------------------------------------------------------------------------------------------------------------------------------------------------------------------------------------------------------------------------------------------------------------------------------------------------------------------------------------------------------------------------------------------------------------------------------------------------------------------------------------------------------------------------------------------------------------------------------------------------------------------------------------------------------------------------------TCTTAAAATCATTGATACAATGGTTCTTGAGATAAC-GTAAGGGATAA-AAATGATAGTACCTTACTATAAGTGTTGTCCAACTATACTGGTGCCAGAAGACTCGGTAACGCCAGAAACGCAAACGTTAGTCGTCTTAATCAGGCGTAAAGGGTAAGTAGGCTGCTTTGAAAGTTTGTTAATT-AAAAAGCTCTT-----------------------------------------------------------------------TTTTAAAGTAATTAATAATGAATTAAAGCTAGAATCAAATAGGGGATAAGCCAAATAATATTTAGTGTAAGGCTAATATCTTTAGATACTAAATGGAATAC-TAAGGTTAAAACTTTTATCTATTAATGATTGACGCTGAGGAACGAAGGTGAGAATAGAAAACAGGATTAGAGA-CCCAGGTATCTCTCACTGTCAACGATGAATG-GTAGTTGTTAGTT---AAAC-----TT-A---------------------------------------------------------------------------------------------------------------------------------------------------------------------------------------------------------------------------------
>994
----------------------------------------------------------------------------------------------------------------------------------------------------------------------------------------------------------------------------------------------------------------------------------------------------------------------------------------------------------------------------------------------------------------------------------------------------------------------------------------------------------------------------------------------------------------------------------------------------------------------------------------------------------------------------------------------------------------------------------------------------------------------------------------------------------------------------------------------------------------------------------------------------------------------------------------------------------------------------------------------------------------------------------------------------------------------------------------------------------------------------------------------------------------------------------------------------------------------------------------------------------------------------------AGAGGAAGTAAAAGTCGTAACAAGGTTTCCGTAGGTGAACCTGCGGAAGGATCATTATTGAATAAGT--AT-GGTG-GGTTGTAGCTGGCTT-CTTG--AAGCA-TGTGCACACCTGCTGTA-ATTAT------CTATCCCCCTGTGCACCTTTTGTAGTCCTGTAGAGAG--TGTG-GCTCGG---CCCTCAT---------------------------------GTGTGAAGTGAAGTGATTCCTTCCTCAAGAGAGGTTTAGA-----------TTCATCTCTCCTGGGTCTATGTCTTT--TCATACACC-TTGT-AGCATGT-TACAGAATGTAATG-AAT--GGACCTTTGTGTCT-AT---AAACTCTATACAACTTTCAGCAACGGATCTCTTGGCTCTCGCATCGATGAAGAACGCAGCGAAATGCGATAAGTAATGTGAATTGCAGAATTCAGTGAATCATCGAATCTTTGAACGCACCTTGCGCTCCTTAGTAATCTGAGGAGCATGCCTGTTTGAGTGTCATTAAAT--TCTCAATCC-CATCTAGC-T----TTTGTAG-GCTGGATGTGGCTTGG-ATATTGGGGGTT---TC-TGCAGGCCCAC-----TATTGAGGTCAGCTCCCCTAAAATGCATTAGCAGAAC-CGTTTGCAGTCTGTTCACTGGTGTGAT-AATTATC-TACAC-------CGA-GG----------CTGCTTTCTGTGTTGTTCCGCTTT-CTAACTGTCTCTCTG--TAGACAAT---TCTTG-AATG-CTTGACCTCAAATCAGGTAGGACTACCCGCTGAACTTAAGCATATCAATAAGCGGAGGAAAAGAAAC-------TAACAAGGAT-----------------------------------------------------TCCCCTAGTAACTGCG-----------------------------------AGTGAAGCGGGA---------------------------------------------ACAGCTCAAATTTGAAATCTGGCGGTCCTTGGCCGTCCGAGTTGTAATCTAGAGAAGTGTTACCCGCGCT-------------------------------------------------------------------------------------------------------CCCCTAGTAACTGCGAGTGAAGCGGGAACAGCTCAA-ATTTGAAATCTGGCGGTCCTTGGCCGTCCGAGTTGTAATCTAGAG-AAGTGTTACCCGCGCTGGACCATGTACAAGTCTCCTGGAATGGAGCGTCATAGAGGGTGAGAATCCCGTCTCTGACATGGACTACCAGGGCTTTGTGGTATGCTCTCAAAGAGTCGAGTTGTTTGGGAATGCAGCTCAAAATGGGTGGTAAATTCCATCTAAAGCTAAATATTGGCGAGAGACCGATAGCGAACAAGTACCGTGAGGGAAAGATGAAAAGAACTTTGGAAAGAGAGTTAAACAGTACGTGAAATTGCTGAAAGGGAAACGCTTGAAGTCAGTCGCGTTGGCTGGGGATCAGCCTCAC-ATT--TGTGTGGTGTACTTTCCAGTTGACGGGTCAGCATC-AATTTTGACCGTTGGAAAAAGGCTTGGGGAATGTGACAGCT-CTAGCTGTGTTATAGCCCCTTGTCATATACAACGGTTGGGATTGAGGAACTCAGCATGCCGCAAGGCCGGG--TTTCGACCACGTTCATGCTTAGGATGCTGGCATAATGGCTTTAAGCGACCCGTCTTGAAACACGGACCAAGGAGTCTAACATGCCTGCGAGTATTT-GGGTGGAAAACCCAAGTGCACAATGAAAGTGAAAGTTGAGATCCCTGTCGTGGGG-AGCATCGACGCCCGGACCAGAAC-TTTTGGGACGGATCCGCGGTAGAGCATGTATGTTGGGACCCGAAAGATGGTGAACTATGCCTGAATAGGGTGAAGCCAGAGGAAACTCTGGTGGAGGCTCGTAGCGATTCTGACGTGCAAATCGATCGTCAAATTTGGGTAT-AGGGGCG-AA-AGACTAATCGAACCATCTAGTAGCTGGTTCCTGCCGAAGTTTCCCTCAGGATAGCAGAAACTCATATCAGATTTATGTGGTAAAGCGAATGATTAGAGGCCTTGGGGTTGAAACAACCTTAACCTATTCTCAAACTTTAAATATGTAAGAACGAGCCGTTTCTTGATTGAACCGCTCGGCGATTGAGAGTTTCTAGTGGGCCATTTTTGGTAAGCAGAACTGGCGATGCGGGATGAACCGAACGCGAGGTTAAGGTGCCGGAATTCACGCTCATCAGACACCACAAAAGGTGTTAGTTCATCTAGACAGCAGGACGGTGGCCATGGAAGTCGGAATCCGCTAAGGAGTGTGTAACAACTCACCTGCCGAATGAACTAGCCCTGAAAATGGATGGCGCTTAAGCGTGATACCCATACCTCGCCGTCAGCGTTGAAGTGACGCGCTGACGAGTAGGCAGGCGTGGAGGTCAG-------------------------------------------------GGTAGTTGGTAGGGTAAAGGCCTACCAAGCCTACGATCAATAGCCAAGTTTGATAGAACAAATGGCCACATTGGGAATGAGAAGCCCCAAGTAGAGTAATCTACCAGCAGTCAAGAATATTAGTCAATG-CTCGCAAGAGTGAACTAGCTAACTGAAATCTTAAAATCATTGTTTCAATGGTTCTTAAGATAAC-GTAAGGGATAA-AAATGATAGTACCTTACTATAAGTGTTGTCCAACAATACTGGTGCCAGAAGACTCGGTAACGCCAGAAACGCAAACGTTAGTCGTCCTAATCAGGCGTAAAGGGTAAGTAGGCTGCTTTGAAAG-TTGTTAATT-AGAAAGCTCTTAAAAAAA------------------------------------------------------------------TTAAAGTAATTAATAATGAATTAAAGCTAGAATCAAATAGGGGATAAGCCAAATAATATTTAGTGTAAGGCTAATATCTTTAGATACTAAATGGAATAC-TAAGGTGAAAACTTTTATCTACTAATGATTGACGCTGAGGAACGAAGGTGAGAATAGAAAACAGGATTAGAGA-CCCAGGTATCTCTCACTGTCAACGATGAATG-GTAGTTGTTAGTT---AAAC-----TT-AACTAGTAACGATGTTAACGCGTTAACCATTCCGCCTTGCGAGTACGGTTGCAAAACTGAAACCAAAAAAATTAGTCGGTCTCGGAGCAAACGGAGTGAAGCATGTTATTTAATACGATAGTACGCGTAAAATCTTACCAGTTCTTGCATATTCTCT-----TTATCAGTAAATATGTACAGTAGCTTTCT-AAAAGCATTCTGGCTGCAGCGAAAG---------
